# Supplementary material for: Comparative analysis of differential gene expression analysis tools for single-cell RNA sequencing data
Source: BMC Bioinformatics. 2019 Jan 18;20:40. doi: 10.1186/s12859-019-2599-6 (PMC6339299; doi:10.1186/s12859-019-2599-6)
Supplement: Supplementary file 2 — Results of the Gene Ontology Process enrichment analysis of the 300 top-ranked DE genes and the list of the 300 top-ranked genes for each tool. (XLSX 115 kb) [file 12859_2019_2599_MOESM2_ESM.xlsx]

## Sheet: Top300gene
	DESeq2	edgeR	scDD	EMDomics	MAST	D3E	Monocle2	SCDE	SINCERA	SigEMD	DEsingle
1	THBS1	RPL4	TOR1AIP2	S100A11	POU5F1	DYNLL2	ACTA2	TDH	DYNLL2	CALD1	Dppa5a
2	S100A6	DPPA5A	TBC1D8	B2M	GM13242	CAPN2	ACTB	POU5F1	HIST1H2BC	THBS1	r_RLTRETN_Mm
3	DPPA5A	R_RLTRETN_MM	FN1	PPP1R14B	R_LTRIS3	RCN2	AHNAK	GM13242	B2M	S100A6	r_LTRIS2
4	SPARC	R_LTRIS2	PAM	HIST1H2BC	DPPA5A	CDC42BPA	BGN	GAPDH	PCDHGA11	LGALS1	Ywhab
5	CALD1	POU5F1	SF3B1	ANXA2	R_RLTRETN_MM	YWHAB	CALD1	IFITM1	PCDHGA8	S100A11	Lgals1
6	ITGB1	R_LTRIS3	CEP170	REXO2	TDGF1	APP	CCND2	APOE	PTRF	PSAP	Pou5f1
7	APP	R_L1MD_T	PSMD1	WSB2	ZFP42	IGF1R	CD81	TDGF1	SERPINH1	FKBP1A	Ahnak
8	CRYAB	R_MMETN-INT	MPZL1	CRYAB	IFITM1	FAM114A1	COL12A1	DPPA5A	BASP1	ANXA2	r_L1Md_T
9	FN1	GM13242	ARPC2	PTRF	CDCA7	GNAI2	COL1A1	BEX1	CAPN2	ITGB1	Sparc
10	VIM	R_(A)N	SELP	ANXA1	TDH	DENND5A	COL1A2	R_MMETN-INT	GNAS	PTRF	App
11	COL1A1	R_L1VL1	SMAP1	YWHAB	BEX1	R_L1MEE	DPPA5A	R_RLTRETN_MM	PCDHGA10	CTSD	r_LTRIS3
12	LRP1	TDH	PTPN14	CALD1	APOE	SPARC	FN1	R_LTRIS3	PCDHGB4	FN1	Capn2
13	AHNAK	S100A6	NDUFB3	TAGLN	B2M	AHNAK	HMOX1	R_LTRIS2	FNDC3B	B2M	r_(A)n
14	COL5A2	R_(T)N	RFWD2	IGFBP7	GM13051	GNAS	ITGB1	R_L1VL1	TMED2	TIMP2	Cald1
15	LGALS1	IFITM1	IMP4	FKBP1A	BEX4	LRP1	LGALS1	R_RLTR1B-INT	AHNAK	CKAP4	Gnas
16	TIMP2	LGALS1	LRRFIP1	RCN2	R_LTRIS2	S100A6	LRRC58	RPL10A	S100A6	APP	Bend4
17	CD44	THBS1	EPHX1	ARF4	GM13138	PCDHGC5	MALAT1	TCFCP2L1	CCND2	SPARC	Anxa2
18	NRP1	GAPDH	HDLBP	SELM	PCDHGA11	PCDHGB4	MMP2	HMGB2	PHLDA3	TPM1	r_(T)n
19	CDKN1A	LRP1	IER5	GSTO1	PCDHGA8	PCDHGC4	PSAP	ZFP42	PCDHGA4	CXX1A	Lrp1
20	PTRF	FN1	MOBKL3	MYL6	HIST1H2BC	PCDHGB5	R_(A)N	TRH	RCN2	CXX1B	Vim
21	MMP2	TDGF1	TRAK2	APP	ZFP600	PCDHGA8	R_(T)N	SOX2	APP	COL1A2	Gnai2
22	ACTA2	CAPN2	AAMP	TNFRSF12A	R_ETNERV-INT	PCDHGA6	R_AT_RICH	TET1	SERINC1	LBH	r_L1VL1
23	LOXL2	ANXA2	PRDX6	CXX1B	LIN28A	PCDHGA7	R_L1MD_T	R_RLTR9E	CALD1	CD44	S100a6
24	COL12A1	ZFP42	UBE2F	WLS	PTRF	PCDHGA5	R_RLTRETN_MM	BEX4	MBNL2	WSB2	Anxa5
25	TPM1	CDKN1A	COL3A1	MFGE8	TRH	PCDHGA1	R_SSU-RRNA_HSA	RPL13	ANXA3	SLC25A24	Dynll2
26	SERPINE2	MMP2	UBE2W	ID3	S100A6	PCDHGB6	RPL4	RPS3	NRP1	CPE	Ptrf
27	RPL29	VIM	COPS8	AK1	SERPINH1	PCDHGA10	RPL41	R_(A)N	LAMP1	GSTO1	Serpinh1
28	B2M	SPARC	ARL4C	CPE	COL5A2	PCDHGB2	S100A6	RPL7	PCDHGC3	TAGLN	Psap
29	ANXA2	PSAP	HSPD1	SH3BGRL3	L1TD1	PCDHGA2	SERPINE2	RPL8	ANXA1	WLS	S100a11
30	CPE	RCN2	RALB	ANXA3	FGF4	PCDHGB1	SPARC	R_RLTR17	ITM2C	SERPINH1	Cdc42bpb
31	RCN2	AHNAK	ARL8A	ITM2C	LRRC34	PCDHGA3	THBS1	R_(T)N	PCDHGB5	BGN	r_L1_Mus3
32	AKAP13	S100A11	BTG2	LGALS1	REX2	PCDHGA11	TIMP2	PYCARD	PCDHGA7	CTSB	Thbs1
33	SERPINH1	ITGB1	FZD7	ESD	DYNLL2	PCDHGB8	TMSB10	R_L1MD_T	PCDHGA3	OSTM1	Col1a1
34	CXX1A	LOXL2	SMYD2	GSN	ANXA3	PCDHGA9	TMSB4X	RPSA	PCDHGC5	ACTA2	Rcn2
35	FAM101B	RPS5	CFLAR	ATP6V0E	SERINC1	PCDHGB7	TPM1	R_LX7	YWHAB	MMP2	Arf4
36	FURIN	R_RODERV21-INT	DDX18	PSAP	ZFP534	PCDHGC3	VIM	R_RODERV21-INT	COL5A2	CCND2	r_MMETn-int
37	CAPN2	COL1A1	SULF1	PRRX2	TCFCP2L1	CCND2	ACTG1	H2AFZ	GSN	COL1A1	Ckap4
38	CTSD	CALD1	DNAJB3	CAPN2	ANXA2	ANXA3	CTSB	ZFP600	TNFRSF12A	AHNAK	Rpl4
39	ANXA3	APOE	LEFTY2	SURF4	HIST1H2BK	VIM	R_LTRIS2	CHCHD10	CTSD	CD81	2900073G15Rik
40	IGFBP7	R_LX7	FAM119A	CD44	FAM60A	SPNB2	LOXL2	RPS3A	CRYAB	PLS3	Cdkn1a
41	COL1A2	ACTB	RPL37A	CXX1A	CAPN2	ARF4	CDKN1A	RPS23	PCDHGA6	VIM	Tmed2
42	ZYX	RPL29	RALGPS2	CRIP2	AHNAK	BMP1	GSTO1	GM13138	CD44	TMEM189	Ctsd
43	R_(TTTC)N	R_RLTR17	SRP9	PPIC	SLC2A3	CALR	S100A11	MT2	PCDHGB1	SERPINE2	Calr
44	PXDN	CKAP4	DSTYK	RNASEK	MYBL2	KIF1C	CXCL12	RPS20	ANXA2	FAM101B	Itgb1
45	TTLL3	TIMP2	NAB1	COL1A1	2017-09-01	PCDHGA12	SPNB2	FXYD6	ID3	ID2	Pmepa1
46	R_RLTRETN_MM	FURIN	BCS1L	EFEMP2	CHCHD10	CALD1	RPLP1	GM10052	PRSS23	MYL6	Ccnd2
47	CTSB	COL5A2	COL5A2	LOX	C230081A13RIK	FURIN	SERPINH1	R_ETNERV-INT	PCDHGB8	FAM129B	B2m
48	PSAP	R_RLTR9E	TNS1	LY6A	CALD1	SERPINH1	GNAS	R_L1M2	SPNB2	SERINC1	Mbnl2
49	CKAP4	CTSD	TRAM1	CTSD	CTSD	BASP1	ITM2B	RPL3	ARPC1B	GSN	Hist1h2bc
50	EHD2	TPM1	LPGAT1	MMP2	NASP	PCDHGA4	R_MMETN-INT	MYBL2	PCDHGB6	PDIA3	Itm2c
51	S100A11	R_L1_MM	ACTR1B	GRINA	FNDC3B	MBNL2	CPE	HMGA1	NISCH	YWHAB	Fam129b
52	C230081A13RIK	R_L1M2	PEX19	AES	CCND2	CRYAB	SERF2	UCP2	PCDHGA5	LOX	Cd44
53	CCND2	CD44	EIF4E2	S100A10	PCDHGA6	FAM120A	CTSD	REX2	PSAP	ANXA1	Fn1
54	RBMS1	PMEPA1	TCEA1	2200002D01RIK	PCDHGA7	CD44	APP	2610305D13RIK	FN1	NDN	Lamp2
55	ACTN1	BEND4	ARPC5	BASP1	2610305D13RIK	ITM2C	FSTL1	RPS6	S100A11	DYNLT3	Tdh
56	BGN	CTSB	ADHFE1	NDN	PCDHGA5	TTLL3	PLS3	ESRRB	ACTN1	ANXA5	Zyx
57	R_LTRIS2	NRP1	DNM3OS	FSTL1	SALL1	IGFBP7	EEF1G	GM6402	MFGE8	2900073G15RIK	Timp2
58	DNAJB4	PTRF	6330578E17RIK	VTI1B	UTF1	PAK3	TAGLN	LIN28A	FLNA	TXNDC5	Ctsb
59	LPP	SERINC1	COX5B	TMED2	SOX2	PMEPA1	SERPINE1	MT-ATP8	2900097C17RIK	CRELD2	Gapdh
60	ANXA5	ANXA5	TGFB2	MRPL33	PCDHGC5	LGALS1	CFL1	SET	PCDHGA2	GNAS	Lamp1
61	PRNP	BEX1	AGFG1	ZYX	2900073G15RIK	HIST1H2BC	LAPTM4A	NPM1	2900073G15RIK	FSTL1	Basp1
62	GNAS	R_L1MD_F2	STK17B	RHOC	UPP1	RBMS1	LPP	RPL6	PCDHGA1	CTGF	Zfp42
63	COL8A1	R_L1_MUS3	SDPR	THBS1	R_ORR1A4-INT	COL1A1	B2M	R_L1MD_F2	PCDHGA9	HIST1H2BC	Rtn4
64	SPNB2	ACTA2	ACADL	CKAP4	PCDHGB5	TMED2	FKBP1A	UTF1	LMNA	ARPC1B	Col5a2
65	TWSG1	UTF1	DDR2	FAM129B	GSN	TIMP2	LOX	GSTA4	ARF4	COL8A1	Serinc1
66	WISP1	GNAS	ITM2C	CTSB	MND1	PTRF	FAT1	FAM60A	CKAP4	MYLIP	Tln1
67	FNDC3B	FAM129B	TROVE2	CALR	PSAP	OAT	RPL37A	MT-CO2	GRB10	DNAJB4	Gm13242
68	WLS	B2M	FHL2	BC031181	ANXA5	ZYX	GRB10	R_ETNERV2-INT	ANXA5	NENF	Rpl34
69	SDC1	CCND2	TSN	S100A6	PCDHGA2	EHD2	MYADM	R_L1_MUS3	WISP1	TUBA1A	Wls
70	LOX	BGN	CAPN2	SERPINH1	PYCARD	MMP14	TPT1	LDHB	SH3BGRL	ANXA3	Nrp1
71	CXX1B	SOX2	UCK2	TSPAN3	TCL1	LAMP2	SERINC1	R_L1_MM	PMEPA1	9530068E07RIK	Gsn
72	COL4A2	APP	UGT1A7C	TPM4	FXYD6	S100A11	FBLN5	GM13051	SAR1A	CDKN1A	r_RMER16
73	SETD7	TMSB4X	CAB39	WDR1	MYCN	PARVA	MARCKS	UPP1	WSB2	ERGIC1	Actb
74	PAK3	COL1A2	BIVM	PHLDA3	TET1	CDKN1A	TIMP3	R_RLTR27	SURF4	WDR1	Pls3
75	DYNLT3	TRH	TAGLN2	TXNDC5	PCDHGA3	FN1	ATP6V0C	AHNAK	MYADM	SERPINA3G	Ergic1
76	ANXA1	COL12A1	TCFCP2L1	ATP6AP1	GNAS	LAMP1	COL4A1	COL1A1	FSTL1	E2F6	Ppp1r14b
77	ATP6AP1	YIPF3	KDSR	ARPC5	CD44	RPL34	2900073G15RIK	COL1A2	CRIM1	SERPINE1	Esd
78	DENND5A	TCFCP2L1	SERPINE2	RAB2A	UCP2	BTG2	CCNG1	CCND2	C230081A13RIK	RNASEK	Cpe
79	GADD45G	KLHL31	TMEM131	MYADM	R_RLTR17	RHOA	COL8A1	TPM1	SLC39A7	MYADM	Gatad2a
80	CENPB	PLS3	CTDSP1	PCDHGB5	GM10052	ANXA1	CTGF	PSAP	LGALS1	QSOX1	Ifitm1
81	PLS3	GSTO1	WDR26	KCTD10	RCN2	TPM1	FBLN2	SPARC	TTLL3	P4HB	Grb10
82	ARPC1B	CD81	IDH1	ACTA2	GM5643	YIPF3	ANXA2	THBS1	PCDHGA12	MYH10	Pdia3
83	FST	UPP1	NCK2	SEPW1	NRP1	R_T-RICH	IGF2	S100A6	CNN2	P4HA3	Ccng1
84	COL5A1	R_RMER16	GLS	LAMP1	S100A11	PRKAR1A	R_(TTTC)N	ACTB	FKBP1A	IGFBP7	Rpl29
85	SERINC1	PHLDB2	PRRX1	SERINC1	TTLL3	B2M	RIAN	CALD1	ESD	SDC2	P4hb
86	R_MER117	TUBA1A	4632411B12RIK	DAZAP2	LGALS1	NPTN	P4HB	ITGB1	CPE	CALU	Cd81
87	IGF2R	TLN1	PTP4A1	TMEM59	GM13154	THBS1	TNS1	FN1	PCDHGC4	HMHA1	Igfbp7
88	MKNK2	R_L1_MUR3	NEK7	PCDHGB2	MIR2132	PHLDA3	TUBA1A	TIMP2	SPARC	CTTN	Rhoa
89	PLEC	ERGIC1	TRIP12	MTCH1	APP	NISCH	DYNLT3	LGALS1	NPTN	RHOC	Id3
90	TMSB4X	COL8A1	QSOX1	PRKAR1A	BMP1	MFGE8	CALU	RPL32	AES	2310003C23RIK	Tpm1
91	WSB2	GSN	ACTR3	ADIPOR1	PCDHGB4	NFIC	FTH1	R_B1_MM	ITGB1	FLNA	Bmp1
92	GOLIM4	TIMP3	ADIPOR1	TIMP2	SLC39A7	MLEC	CKAP4	TMSB4X	ZYX	TSEN54	Fam120a
93	TNS1	TAGLN	IKZF2	MAGED1	R_RLTR27	R_(CCTG)N	HMGA2	RPS16	IGFBP7	GRB10	Spnb2
94	NDN	COL5A1	CDK18	PRDX5	R_CHARLIE5	HSPG2	MSN	RPS14	REXO2	SLC39A6	Pcdhga1
95	PCDHGA4	SERPINE2	ACBD3	SELK	CDC42BPA	FLNC	ELN	TCL1	BRP44	ABHD12	Igf1r
96	TAGLN	B230120H23RIK	UGT1A2	CST3	CRIM1	REEP5	FST	R_L1_MUR3	COPB1	LRRC58	Pcdhga3
97	ITM2B	R_RMER21B	DEGS1	GPX8	HIST1H2AO	CCNG1	PRSS23	VIM	SERINC3	DENND5A	Fam198b
98	SURF4	R_MLT1A0-INT	SDHC	TMEM66	PCDHGA10	TLN1	EMP1	R_GC_RICH	LRP1	TMSB4X	Pcdhgc5
99	FSTL1	RPSA	CUL3	CYR61	BRP44	ANXA2	RTN4	2017-09-01	PARVA	PRSS23	Pcdhgc3
100	POU5F1	ANXA3	TOR1AIP1	PCDHGA6	ANXA1	FSTL1	ARPC1B	GM13154	RPN2	COL5A1	Pcdhgb8
101	ZBTB4	FLNB	GAS5	PLS3	CDCA8	WSB2	FLNA	EEF1B2	SELM	FAM198B	Pcdhga10
102	AKT1	H2AFZ	GM13363	PRSS23	RHOB	ANXA5	PTRF	RPL18	P4HB	SURF4	Pcdhga7
103	TUBA1A	2900073G15RIK	C4BP	FAM114A1	PGC	CTSB	PTBP1	S100A11	REEP5	CCNG1	Pcdhgb5
104	GSN	CPE	CDC42BPA	SPARC	9530068E07RIK	2900073G15RIK	ANXA3	R_B1_MUS2	FAM114A1	HMGA2	Pcdhga8
105	ST3GAL5	LRRC34	UGGT1	MARCKS	PCDHGB6	FLNA	COL4A2	RPL12	DAP	ZFP703	Pcdhga6
106	GSTO1	ESD	EIF5B	CENPB	ARPC1B	ADAM9	TNC	RPLP0	PRKAR1A	EGLN1	Pcdhga5
107	FAM198B	SETBP1	RB1CC1	LAMP2	PCDHGA9	FNDC3B	LAMP1	RPL27	PCDHGB7	MFAP2	Pcdhgb2
108	PCDHGA1	REX2	MYEOV2	RHOB	PCDHGC3	BRP44	COL5A1	STMN2	VTI1B	TIMP3	Pcdhga2
109	SH3BGRL	EHD2	PHF3	CCND2	PHLDA3	GSN	MYL6	RPS28	EPHX1	EFEMP2	Pcdhgb1
110	TINAGL1	DYNLL2	BC026585	GRB10	PRDX5	FST	TPM4	R_RLTR16	COL1A1	CD63	Pcdhga11
111	TLN1	BEX4	USP40	COMMD3	LBH	CTSD	PRNP	CD81	WLS	EMP1	Pcdhga9
112	PCDHGB6	MFGE8	NENF	ANXA5	MBNL2	ACTB	COL5A2	RPS24	TXNDC5	ACTB	Pcdhgb7
113	CALU	GM13138	DBI	PCDHGA5	SAR1A	ID3	MXRA8	NASP	PCDHGB2	COL5A2	Pcdhgb4
114	PCDHGA3	CRYAB	SEC63	ITGB1	CXX1A	LPP	NRP1	RPL15	TIMP2	LAMP1	Pcdhgc4
115	PCDHGC4	ZFC3H1	PSAP	CAPNS1	LAMP1	RAB2A	R_BC1_MM	LRRC34	MARCKS	COL12A1	Pcdhgb6
116	PCDHGA10	SET	SYNE1	TSPO	FSTL1	ACTN1	TSC22D2	MMP2	CALR	DPPA5A	Col8a1
117	PCDHGB8	ADD1	DUSP6	GPC4	RCN1	TMSB4X	DYNLL1	RPL26	VIM	TIMELESS	Furin
118	PCDHGB4	CCDC48	DOS	ATP6V0C	GM11276	CKAP4	R_A-RICH	LEFTY2	TUBA1A	SPNB2	Txndc5
119	PCDHGC5	RPL13	HMG20B	GABARAP	TTK	SAMD4	DYNC1I2	RPS7	RCN1	RHOB	Nisch
120	PCDHGA8	SERPINH1	RANBP2	SLC39A7	CLDN6	PPP1R14B	CAV1	RPS29	MLEC	SAR1A	Parva
121	PCDHGA2	RHOB	AIFM2	PCOLCE	ESRRB	SURF4	CALR	RPL13A	GNAI2	SQSTM1	Flna
122	PCDHGA9	ST3GAL5	VIP	PDIA3	PCDHGA4	ITGB1	ANXA5	R_L1MEG	AKT1	ZYX	Tpm4
123	PCDHGA7	AKAP13	GSTT2	SERF1	PCDHGB8	GOLIM4	ALDOA	SLC25A5	TIMP3	RPS6KA1	Sh3bgrl
124	PCDHGB7	SLC39A6	SLC35E3	GRN	HMGB2	SERINC1	SSR3	GM15772	MANF	EIF4EBP3	Hnrnpf
125	PCDHGB5	R_MER117	SLC25A3	CTGF	PCDHGB1	HSP90B1	HMGB2	GNAS	GNS	PPP1R14B	Ehd2
126	PCDHGA11	ZFP600	HSP90B1	DYNLRB1	POLA1	SELM	FLRT2	SLC2A3	COL12A1	ATP6AP1	r_L1Md_F2
127	PCDHGA6	IGFBP7	XPOT	GORASP2	TIMP3	MARCKS	PHLDB2	GM6654	TPM4	FBLN5	Fstl1
128	PCDHGA5	WISP1	OS9	DAP	PAK3	SLC39A13	NEDD4	RPL9	AXL	ITM2B	r_L1_Mm
129	PCDHGB2	ZYX	FGD6	GADD45G	SERINC3	R_L2C	CD44	SERPINE2	RAB2A	ATP6V0C	r_Lx7
130	PCDHGB1	LAMP1	TMTC3	HMOX1	PCDHGC4	R_MIRC	H19	FGF4	TAGLN	COL4A2	Flnb
131	PCDHGC3	ARPC1B	MRPL42	POU5F1	MGAT2	R_AT_RICH	GPC4	B2M	ADAM9	BASP1	Pcdhga4
132	RAB8A	PRNP	ANAPC16	CALU	SPARC	SH3BGRL	GSN	BGN	RRBP1	GNB1	Hspg2
133	PHLDB2	GM13051	NAP1L1	SDC1	TNC	ESD	MGP	HNRNPA1	GALNT2	CALR	r_RodERV21-int
134	SAMD4	ESRRB	ADAMTSL5	EPHX1	FKBP1A	ITPRIPL2	MAPRE1	2410006H16RIK	AK1	LOXL2	Mfge8
135	AXL	UNC5B	PALM	FN1	MYO1C	PDIA3	MYH10	COL12A1	COL5A1	GRINA	Ttll3
136	PCDHGA12	TMEM132A	STX7	MIR682	CRYAB	RRBP1	F2R	RPL36	MAGED1	TPM4	Anxa3
137	BMP1	ANXA1	TXNRD1	PCDHGA3	FN1	NRP1	R_MMVL30-INT	ACTA2	HNRNPA0	TES	Yipf3
138	REXO2	CLPTM1L	RAB21	DEGS1	GNS	PMP22	RPS5	RPS25	FAM120A	AKAP2	Fam114a1
139	CHID1	R_ETNERV-INT	DNAJB12	KLF6	HIST1H2BM	WISP1	CRTAP	APP	QSOX1	MGP	Bsg
140	GPX8	RPL8	ESYT1	COL12A1	LRP1	TNFRSF12A	VCL	EPCAM	9530068E07RIK	PERP	Crim1
141	PEA15A	R_B2_MM1T	HMGA2	CMPK1	PRSS23	MSRB3	ERGIC1	HSF2BP	BSG	PPIC	Cdc42bpa
142	TIMP3	COL4A1	NEDD1	P4HB	R_RLTR12B	PRNP	RPL11	RPL27A	NID1	CBFB	Dennd5a
143	TXNDC5	CXX1A	AES	SH3BGRL	WISP1	CRIM1	AKAP2	GM5643	TPM1	ITM2C	r_L1MEe
144	COL4A1	CHCHD10	PERP	LOC624853	CKAP4	ADD1	ANXA1	R_RLTR1B	PPP1R14B	EFEMP1	Pcdhga12
145	AEBP1	5730409E04RIK	CHCHD10	SERPINE1	SPNB2	WLS	PGAM1	GMNN	MGAT2	F2R	Marcks
146	SETBP1	RPL34	LAMA4	ARPC2	BASP1	ARPC5	BSG	ANXA2	MSRB3	TNS1	Wsb2
147	RHOB	SPNB2	TYSND1	BCAP31	PCDHGB7	NID1	GNAI2	FBXO15	PDIA3	S100A10	Fndc3b
148	CXCL12	AKT1	COL6A2	CYB5	TLN1	TULP4	SQSTM1	OOEP	MMP14	ESD	Mlec
149	ITM2C	SIDT2	CKAP4	EI24	FBN1	CPE	R_PB1D10	SPNB2	LAMP2	DYNC1I2	r_MIRc
150	ZFP503	SDC3	BCLAF1	PLSCR3	PDP2	RHEB	SDPR	R_RMER21B	IGF1R	AKT1	Wisp1
151	FAM129B	CRIM1	CTGF	DYNLL2	R_RLTR16	PRSS23	ARHGDIA	GTSF1L	YIPF3	BSG	Cryab
152	ADAM15	TTLL3	TRAPPC10	RCN3	PCDHGA12	UNC5B	CYP1B1	GM12191	2017-09-02	RTN4	Rab2a
153	FBLN2	YWHAB	SF3B5	PCDHGA11	AXL	COL12A1	SLC39A6	CDH1	KDELR2	MXRA7	Mmp2
154	RPL34	MARCKS	PPA1	PCDHGA8	R_MMETN-INT	MYEOV2	SH3BGRL	RPL19	THBS1	RPL29	Fkbp1a
155	FLRT2	FAM198B	NUDT4	RPL34	MYADM	FLNB	IGFBP5	RPS12	CENPB	ACTN1	Col12a1
156	COL6A1	TPM4	SGK1	COL1A2	PCDHGA1	ARPC1B	DSTN	ZIC3	MAEA	EPHX1	Fam54b
157	CYR61	GOLIM4	PLEKHJ1	TAX1BP3	R_RLTR9E	MAGED1	ACTN1	RPL39	KLF6	COL4A1	Prss23
158	SDC3	CYR61	ARL1	MLEC	R_RMER21B	CD81	ATP6V1F	CTSB	LRRC58	FXYD5	Add1
159	2200002D01RIK	BSG	BSG	ARPC1B	FAM114A1	LOX	ATP5E	RPL37	FAM129B	FAT1	Tmem5
160	TMEM50A	FAT1	UNC5B	FAM198B	2900097C17RIK	FAM54B	MAN2A1	CPE	HIST2H2AA1	MLEC	Tmsb4x
161	PRSS23	R_RMER20B	FAM108A	GOLIM4	AKT1	IGF2R	COL11A1	FOXH1	CDC42BPA	CNN2	r_AT_rich
162	FAT1	R_ETNERV2-INT	GSTT3	S100A4	DRAP1	NXN	PDIA3	RPS10	LPP	ID3	Prkar1a
163	CALR	PRSS23	D10ERTD610E	2900073G15RIK	SURF4	COL5A2	CALM1	CECR2	CAPNS1	TNC	Arpc1b
164	YIPF3	AGFG1	UQCR11	PRNP	WSB2	SDC1	TSPAN3	RPS13	SLC39A1	TWIST2	Laptm4a
165	CREB3L1	RPL7	FBXO30	ACTN1	MCM7	TPM4	LY6A	CTH	SH3BGRL3	DDOST	Slc39a7
166	LTBP3	DNAJB4	GLIPR1	PMP22	KIF1C	REXO2	CANX	MND1	ITM2B	EI24	Kif1c
167	R_(CCTG)N	COL4A2	RAET1D	DBN1	PCDHGB2	RTN4	NME2	LOX	TCF25	PRNP	AI597468
168	PMEPA1	R_B2_MM1A	TIMP3	MSRB3	COL8A1	DDB1	FAM101B	R_ORR1A2	PLS3	LPP	Apoe
169	EMP1	PDIA3	METAP2	GNAS	TMEM5	VTI1B	WBP5	I1C0022H11RIK	ITPRIPL2	PXDN	Nptn
170	CD81	RPS6	SUMO3	CAV1	CNN2	TCF25	UBC	ZFP534	PRRX2	CAPN2	Golim4
171	CYP1B1	BTG2	APAF1	1110008F13RIK	2200002D01RIK	GRB10	IGFBP7	TRIML1	IGF2R	HOXA5	Loxl2
172	GNS	TNS1	RAB32	FLNA	EPHX1	BC031181	CNN3	L1TD1	COL8A1	SLC39A13	Unc5b
173	DYNLL2	WSB2	LRP1	CRIM1	DCTPP1	C230081A13RIK	PMAIP1	UBA52	BMP1	MARCKS	Fat1
174	F2R	IGF2R	GNS	DYNLT3	CALR	FAM198B	R_ID_B1	HMGA1-RS1	TMEM66	ARF4	B230120H23Rik
175	R_LTRIS3	ITM2C	ATP5B	MYL9	PEX13	ATP6AP1	FAM198B	PTRF	DRAP1	MAPRE1	Bex4
176	MAN2A1	TMED2	SBNO2	2310036O22RIK	HIST1H2BP	SLC39A6	FNDC3B	BEND4	DAZAP2	FBLN2	Ddb1
177	FLNC	GADD45G	CNPY2	HMGA2	COL12A1	RPN2	EI24	LRRC58	HSPG2	CRIM1	Lmna
178	ACTB	FAM101B	MED16	MAEA	SYNGR1	PLS3	RHOQ	SERPINH1	CTSB	CALM1	Bex1
179	HMOX1	NFIA	ATP2B1	GSTP1	PLS3	TIMP3	AXL	RPL14	SOX4	PHLDB2	Nid1
180	MARCKS	PVRL1	RAP1B	MYEOV2	YWHAB	ATP6V0E	CRIM1	GM9846	ARPC5	MYO1C	Anxa1
181	TDH	R_L1MEG	SAR1A	ERGIC1	ABI1	LMNA	MTPN	RPL23A	KCTD10	SIRT7	Igf2r
182	YWHAB	TXNDC5	LLPH	PCDHGB7	ITM2C	ST3GAL5	WISP1	KLHL31	ATP6AP1	AXL	Pak3
183	ZFHX3	CALR	COL6A1	CDKN2A	PCNT	TXNDC5	WLS	TAGLN	ATP6V0E	ITGAV	Camk1
184	CTGF	RELA	TMBIM4	EMP3	BIRC5	AES	GNB1	BTF3	DERL1	SLC36A1	Surf4
185	KIF1C	1110067D22RIK	GJA1	TPM1	EFNB1	SLC39A7	TDH	GM15427	SLC39A6	OAT	Btg2
186	MYH9	RPS3	AKAP12	PCDHGA2	HNRNPA1	RPL29	CTTN	RPS11	FAM198B	MGAT2	Gnb1
187	BSG	MRC2	MKNK2	PCDHGA12	ESD	MYADM	MYH9	CTSD	MTPN	SEPW1	Rheb
188	CRIM1	DENND5A	CD63	TMEM50A	MARCKS	RPLP1	SLC25A4	EEF1A1	MYO1C	ITPRIP	Brp44
189	PRKAR1A	SEC24D	PIP5K1C	HIST2H2AA1	HIST1H2AE	HRAS1	LAMP2	R_RMER16	ERGIC1	TMEM66	Actn1
190	SOX4	RTN4	P4HA1	SLC25A4	ERGIC1	EPB4.1L3	MORF4L2	RDM1	RHEB	PDLIM7	Tm9sf3
191	SERPINE1	HIST1H2BC	NUS1	RHOA	GMNN	USP5	RPS4X	RIF1	FST	SDC1	Chd4
192	NPTN	MBNL1	ATP5D	BTG2	COL5A1	SENP5	COL3A1	COL8A1	ROCK2	BMP1	Myh9
193	GRIA3	LAMP2	PTGES3	CDKN1A	CKB	TMEM5	ASAH1	RPL18A	MBNL1	MFGE8	Cyr61
194	MMP14	CAMK2D	PPAP2C	AGA	VIM	AKAP2	RPL29	CCDC48	ARPC2	FAM83H	Ubc
195	BTG2	BIN1	BLOC1S1	MRPS21	P4HB	AK1	CLIC4	R_MURRS-INT	UNC5B	CTXN1	Nfic
196	FBLN5	ZFP534	MIDN	SLC39A6	CXX1B	CDH11	ITGAV	ZFC3H1	FLNB	AGA	Atp6ap1
197	SLC39A6	AMOTL1	SGPL1	9530068E07RIK	FAM54B	FAM129B	SERP1	OTX2	GSTO1	WDR26	Lpp
198	TMED2	R_RLTR13D6	CNN2	COL5A2	SLC39A13	UBC	CNN2	DHX16	UBQLN2	PRDX5	r_T-rich
199	2310022B05RIK	KLF6	DCN	FAM101B	PTPN14	CENPB	PPP1R14B	SERINC1	RPL29	SLC25A38	Rbms1
200	SIDT2	BASP1	CSTB	SDC2	OOEP	COPB1	APOE	NACA	SQSTM1	TM9SF3	Maea
201	GNAI2	TNC	CTDSP2	AKT1	FLNC	SLC39A1	SAR1A	R_MLT1A0-INT	TAF10	TSPAN3	Kctd10
202	ERGIC1	2200002D01RIK	CISD1	PCDHGA1	NDUFB9	GALNT2	COX8A	SALL1	JUND	2900097C17RIK	Tnfrsf12a
203	ID3	SCARF2	TSPAN31	PCDHGC5	EHD2	PSAP	TM4SF1	RPS9	CTSA	MANF	Col5a1
204	2900073G15RIK	EMP1	TIMM13	TAF10	TMED2	ERGIC1	ITM2C	HIST1H2AO	KIF1C	LAPTM4A	Tagln
205	TPM4	DBN1	PDXK	ARF5	WLS	COL4A2	GAPDH	RASGRP2	PRNP	BC031181	Gabarap
206	1700047I17RIK1	PEA15A	PCBP3	RHEB	RPAP3	AKT1	R_T-RICH	R_L1_MUS4	MAP1LC3A	LTBP1	Hook3
207	1700047I17RIK2	2610305D13RIK	IKBIP	BGN	ST3GAL5	MBNL1	NPC2	RPL35	PRDX5	TSPAN17	Phlda3
208	AGFG1	SOX4	DDX21	RBMS1	AKAP2	KCTD10	YBX1	GRB10	PLSCR3	RCN1	Arpc5
209	PDIA3	R_L1MEE	MDM2	OSTF1	NISCH	SH3PXD2A	WSB2	R_RLTR13D6	NDN	SCARF2	Slc39a6
210	TMEM176B	COL11A1	TMEM5	GNB1	TMEM176B	GPX8	S100A10	TRIM6	VAPA	EPDR1	r_L2c
211	RELA	SENP5	C030046I01RIK	GPX3	TXNDC5	TUBA1A	HSP90B1	TRAP1A	TNC	ARHGDIB	Mmp14
212	GM13242	UCP2	RRP1	ITGAV	2810433D01RIK	MYL6	ARF4	GLDC	CAPZA2	AEBP1	Klf6
213	BIN1	SH3PXD2A	CCDC6	CFL2	DPY30	ABI1	GABARAP	MIF	FAT1	TMED2	Atp6v0e
214	SGPL1	CDH11	MSRB3	ROMO1	DENND5A	CAPZA2	PAFAH1B2	GSTO1	DYNLT3	RRAGC	Adam9
215	HMGA2	R_B1_MUS2	AP3D1	GNAI2	R_MTEB-INT	B230120H23RIK	VGLL3	RPS26	SLC39A13	SKI	Prnp
216	CXX1C	CCDC36	TMCC3	ATP6V1F	CENPB	MANF	RCN2	R_RLTR12B	RHOA	2900062L11RIK	St3gal5
217	RHOBTB3	GM6402	E2F7	NRP1	PRKAR1A	EPHX1	HIST1H1C	PRSS23	RAB11A	NRP1	Sdc1
218	FAM114A1	FLRT2	SHMT2	BSG	RPL4	DAP	YWHAB	DCTPP1	ARF5	SELP	Cyhr1
219	SLC39A1	L1TD1	RPL41	OAT	TBX3	P4HB	ADAMTS1	RPS17	CDKN1A	2200002D01RIK	Rpn2
220	EFEMP1	CXX1B	SERINC1	FSCN1	TOP2A	PLEC	PABPC1	R_L1_MUR2	EFEMP2	2310014H01RIK	C230081A13Rik
221	BMPR1A	KCTD10	GM9786	ADAM9	GM5803	GSTO1	C230081A13RIK	PGC	BC031181	KLF6	Gsto1
222	LATS2	RPL3	PTTG1IP	ADD1	GRB10	1810058I24RIK	HDLBP	SHMT1	LOX	NDUFA2	Phldb2
223	TSC22D2	R_RLTR1B-INT	CDK4	MAP1LC3A	CDH11	MAP1LC3A	MLEC	TUBB5	MAPRE1	LRP1	Manf
224	MXRA8	SLC39A7	DCTN2	TMED9	FMR1NB	SERINC3	CLTC	R_L1MD_A	IKBIP	CXX1C	r_L1M2
225	EXT2	CAMK1	FGF18	INHBA	FOXH1	SPNA2	COX6C	CDKN1A	VPS24	GOLIM4	Selm
226	ATL3	LPP	TSEN54	PCDHGB4	MAPRE1	JAK1	PICALM	RPL36A	TM9SF2	GABARAP	Myof
227	DNM3OS	RPLP1	CNOT8	PCDHGB1	COL1A1	CDKN2B	CYR61	MT-ND6	2310022B05RIK	MSN	Rplp1
228	CDIPT	MYADM	SIRT7	VIM	RIF1	TRIM44	SURF4	FMR1NB	CMPK1	LHFP	Lox
229	RHOQ	RRAGA	RPL38	PEA15A	PARVA	TAF10	R_B1_MUR1	HSP90AA1	CTBP1	COL6A1	Timp3
230	ABHD8	CAV1	GPX3	MCFD2	R_RNLTR23	2900097C17RIK	GRN	RPL21	ATXN7L3B	FAM114A1	Mbnl1
231	TNC	SDC1	DDX5	MIDN	GSTO1	DERL1	ID3	LOC100303645	ABI1	ADAM9	Itpripl2
232	AMFR	GNAI2	MAPK9	TMED3	ID3	GNB1	CXX1A	R_L1M4B	CALU	SH3BGRL	Sdc2
233	EFNA5	RHOA	FZD2	FST	R_RLTR31A_MM	CHPF	SCD2	TDRD12	MTAP7D1	SNAPIN	Dbn1
234	DBN1	DYNLT3	LUC7L3	BMP1	R_RMER5	SLC25A4	LY6C1	GNL3	ITGAV	IGF2R	Pex13
235	SCARF2	RPS20	NPLOC4	MANF	TJP3	GTF3C1	NCAM1	HSP90AB1	PPP2CB	FHL2	Rexo2
236	TRIM44	ANKIB1	UQCRQ	CNN2	CPE	PRRX2	DDB1	MT-ND1	LAMB1-1	SLC39A7	2200002D01Rik
237	BASP1	TSC22D2	2017-09-08	PCDHGC4	KIF11	KLF6	DBN1	CENPW	AKAP2	RCN2	Cdh11
238	LAMP1	CREB3L1	TBC1D16	TM4SF1	RTEL1	LAPTM4A	PPIC	FKBP1A	FLNC	EMILIN1	Akt1
239	ANKIB1	ID3	KPNB1	PPP2CB	LEFTY2	S100A10	LRP1	NANOG	TULP4	FST	Itgav
240	MIDN	R_GC_RICH	EFEMP1	DBI	R_RLTR41	COL4A1	MBNL1	LPP	MYL6	RPL34	Slc25a4
241	ANO6	ETS1	ARHGDIA	CYP1B1	WDR76	GRINA	REEP5	DQX1	ARF3	TMEM159	Oat
242	R_T-RICH	RPL10A	UBE2B	SQSTM1	NENF	BSG	TXNDC5	DPY30	MMP2	PCDHGB2	Pea15a
243	CCNG1	HMGA1	ZFP207	QSOX1	IGF2R	LRRC58	LMNA	ANP32A	NPDC1	IFFO2	r_L1_Mur3
244	MFGE8	MYH9	PHF23	TSPAN4	CD63	CTSA	TRIM35	COL6A1	GORASP2	SLC25A4	Reep5
245	B230120H23RIK	CTSA	GALK1	BRP44	FLNA	PLOD3	RPL34	HMGB1	CALM3	WISP2	Flrt2
246	ESD	FST	DCAF7	RTN4	PXDN	2310022B05RIK	IGF2R	EIF2S2	SAMD4	CYR61	Ctsa
247	BDNF	I1C0022H11RIK	SEC61G	DNAJB4	YIPF3	ARL8A	TM9SF3	BC017643	GOLIM4	AP3S1	Col4a2
248	CAMK1	C230081A13RIK	BPTF	1500032L24RIK	IGFBP7	MYH9	R_L2C	GM7325	OAT	DDB1	Tmem132a
249	AGA	SH3BGRL	FKBP10	MGAT2	KLF5	SDC3	NID1	RPL10L	CYR61	1110008F13RIK	Cenpb
250	R_AT_RICH	MGAT2	KIF1C	SERPINE2	YPEL3	SCN1B	CXX1B	RTN4	TSPAN3	MTPN	r_RLTR9E
251	RRBP1	PHLDB1	RNF185	NPDC1	MMP14	TM9SF2	APLP2	SNRPG	GNB2	WISP1	Slc39a13
252	SNAI1	MKNK2	PTRF	SAR1A	TMEM66	GSK3B	MEG3	RPL24	SDC3	DYNLL2	Rrbp1
253	KLF6	CCNG1	SMURF2	ITM2B	CCDC48	R_RLTR4_MM	IQGAP1	ESCO2	SH3GLB1	TSC22D2	Sh3pxd2a
254	ADAM9	1700047I17RIK2	ANXA6	REEP5	FAM129B	ITM2B	PIP5K1C	LRP1	PTPN14	VOPP1	Amotl1
255	HIST1H2BC	1700047I17RIK1	CANX	COL4A2	R_RLTR1B-INT	FKBP9	ROMO1	R_LX9	1500032L24RIK	MIDN	Dap
256	CLPTM1L	LYNX1	SNF8	AHNAK	2700023E23RIK	SAR1A	WDR1	ACSS1	FSCN1	NISCH	Arpc2
257	EID1	FLNA	SRR	VAPA	BGN	TM9SF3	UNC5B	R_L1MD2	TMEM59	SSR3	Pmp22
258	CAV1	ZBTB4	NFE2L1	TPM2	GM11968	FKBP1A	AK1	R_RLTR20D	SLC25A4	CAPNS1	Bgn
259	AP3S1	GM10052	P4HB	UBC	GRIA3	MYOF	EEF1A1	PMEPA1	TRP53INP2	FBN1	Tuba1a
260	GPC4	REXO2	ATP5G1	UBE2M	TAGLN	TRIO	COX4I1	CALU	RBMS1	CRIP2	Tdgf1
261	COL4A5	RHOBTB3	NME1	1110036O03RIK	CUL1	RAB11A	RHOA	SALL4	CDH11	ME1	Mgat2
262	CHPF	STOM	ALDH3A2	VCP	LOC100303645	PDLIM7	B230120H23RIK	TST	GRINA	MXRA8	Acta2
263	TMEM132A	SAR1A	VAMP2	MTPN	ZIC3	UBE2H	CD63	CD44	SRP54A	SNAI1	Rhob
264	ATN1	RBMS3	SPNB2	HRAS1	RALGPS2	EXT2	SKI	TIMM23	PTMS	RHOBTB3	Myl6
265	RXRA	MAN2A1	PPP2CA	MBNL2	ITGB1	SCOC	HSPA8	R_RMER20B	EXT2	PMAIP1	2900097C17Rik
266	AMOTL1	FBN1	SLC25A11	LMNA	ACTN1	TMEM30A	GPX1	H3F3A	SDC1	THBD	Usp5
267	MRC2	GRB10	VAT1	UNC5B	DDR2	ARPC2	MFGE8	SH3BGRL	CRIP2	VEZF1	Efnb1
268	RPLP1	TMEM176B	FLT4	FAM120A	LEFTY1	TAGLN	CCND1	DKC1	ARL8A	MTAP4	r_RMER20B
269	CD109	HIST1H2AO	RAB1	PCDHGC3	AMFR	NFAT5	PEA15A	R_LX6	NFIC	UBC	Gspt1
270	MBNL1	MAFF	ATP5H	NPTN	STMN1	SDCBP	BASP1	DCUN1D3	1110008F13RIK	PRKAR1A	Msl1
271	LRRC58	HDAC7	EHBP1	TM9SF3	MSRB3	SELK	ESD	MUM1L1	CYP1B1	DCTN6	Vti1b
272	PRRX2	ITGAV	RAB34	CTSA	EPB4.1L3	2017-09-08	NGFRAP1	PLS3	UBC	ARPC5	Senp5
273	CORO1B	F2R	PLSCR3	CD81	MSH6	ITGAV	CALM2	COL5A1	PGLS	ING1	Clptm1l
274	OSTF1	GTF3C1	TIMP2	MEA1	SLC39A1	TMEM59	DDOST	SYNGR1	MIDN	TMEM192	Gsk3b
275	PBX1	RHOQ	ACTG1	MAN2A1	ADAM15	SOX4	PKM2	WISP1	B230120H23RIK	JAG1	Sdc3
276	FLNB	VTI1B	MYO1C	LHFP	HSF2BP	PTP4A2	PERP	CLDN6	PEA15A	TINAGL1	Aes
277	EMILIN1	NPM1	AEBP1	COL8A1	LMNA	CRIP2	CAPNS1	REPIN1	SDCBP	ROMO1	Col1a2
278	GSK3B	HMGB2	NMT1	DRAP1	PRRX2	LOXL2	SAT1	P4HB	DYNLRB1	GYG	Cd63
279	GAS6	P4HB	TNFAIP1	PDLIM7	MTAP7D1	ACTN4	PMEPA1	SNRPE	RTN4	PSMG3	Epb4.1l3
280	BC031181	NFIC	MAFG	CHMP5	MFGE8	UBE2V1	S100A4	R_L1VL4	TMED9	LAMP2	Ext2
281	IGF1R	CXX1C	SQSTM1	PTMS	TNFRSF12A	CDC42BPB	PFN1	TJP3	PLEC	CYP1B1	Tcf25
282	NXN	COL6A1	SYNGR2	FNDC3B	PRPS1	PLSCR3	RABAC1	PPP1R14B	CDKN2B	RBMS3	r_(CCTG)n
283	LY6A	DAB2	FLII	F2R	SUCLG2	SDC2	PTGES3	RPL28	TLN1	UQCC	Lrrc58
284	IFITM1	RPS23	NXN	CCNG1	5730419I09RIK	RPS19	TINAGL1	APOC1	BTG2	DDAH1	Ncstn
285	QSOX1	AEBP1	VEZF1	2310014H01RIK	CAPNS1	PEA15A	TEAD1	MARCKS	VCP	LHX9	Fam101b
286	SEC24D	KIF1C	ZFP354A	TMEM49	TOR1AIP1	EFEMP2	HSPG2	GSTT2	F2R	TMEM50A	Wdr1
287	BNIP2	PAK3	SMEK2	AP3S1	NFIC	GNS	TMED2	STMN1	GNB1	CENPB	Rela
288	MTAP7D1	ZNRF2	MYH10	DERL1	REXO2	LAMB1-1	POU5F1	ALPL	RER1	CLPTM1L	Calm1
289	HSPG2	BMPR1A	FAM134C	RSU1	ELOVL1	AI597468	YWHAZ	MOBKL1A	MYOF	PLEKHO1	Nxn
290	9530068E07RIK	ACTN1	NSF	DYNC1I2	RRBP1	TMED9	STX7	NCL	RAB10	ADIPOR1	Polr2l
291	R_L2C	MYCBP2	ADAM19	WISP1	LOX	PPP2CB	KLF6	AHCY	FLRT2	TPM2	Sulf2
292	NISCH	ZFHX3	CRK	EHD2	MANF	TSC22D2	PLEC	PVRL1	OSTF1	PLSCR3	Atp6v0c
293	VOPP1	R_L1MD_GF	1810043H04RIK	TNC	BTG3	RB1CC1	PRKAR1A	GMFG	DEGS1	ARHGDIA	Samd4
294	RC3H2	R_B1_MM	RPS27A	COL5A1	KLF6	IKBIP	HBEGF	MXD4	GSK3B	ATP6V1F	Rhoc
295	THBD	MYL6	PSMD3	PLD3	PDIA3	MGAT2	HK1	GM5803	RSU1	HSPA5	Gtf3c1
296	LBH	DDOST	GABARAP	MGP	STMN2	RELA	PRKAA1	R_L1MD_F	TM9SF3	HIST1H2BK	Copb1
297	ACBD3	FBLN5	SPAG9	SCOC	SHMT1	MACF1	USMG5	R_RLTR14-INT	WDR1	TSPO	9530068E07Rik
298	CAMK2D	FTL2	FBXW11	TIMP3	PMEPA1	AMOTL1	GNG12	5730409E04RIK	PPIC	THBS2	Bcar1
299	SYNPO	FSTL1	TMEM49	CAPZA2	HIST2H2AA1	GORASP2	DEGS1	CTDSPL	DDA1	GRN	Flnc
300	GP1BB	RHEB	SLC38A10	MAPK3	HNRNPA0	STRN3	THY1	FHL3	TMED5	GALNTL4	Akap13

## Sheet: D3E
Gene Set Name	# Genes in Gene Set (K)	Description	# Genes in Overlap (k)	k/K	p-value	FDR q-value
GO_BIOLOGICAL_ADHESION	1032	The attachment of a cell or organism to a substrate, another cell, or other organism. Biological adhesion includes intracellular attachment between membrane regions.	55	0.0533	1.2e-34	5.3e-31
GO_REGULATION_OF_CELL_DEATH	1472	Any process that modulates the rate or frequency of cell death. Cell death is the specific activation or halting of processes within a cell so that its vital functions markedly cease, rather than simply deteriorating gradually over time, which culminates in cell death.	58	0.0394	1.29e-29	2.86e-26
GO_VESICLE_MEDIATED_TRANSPORT	1239	A cellular transport process in which transported substances are moved in membrane-bounded vesicles; transported substances are enclosed in the vesicle lumen or located in the vesicle membrane. The process begins with a step that directs a substance to the forming vesicle, and includes vesicle budding and coating. Vesicles are then targeted to, and fuse with, an acceptor membrane.	53	0.0428	9.86e-29	1.46e-25
GO_POSITIVE_REGULATION_OF_RESPONSE_TO_STIMULUS	1929	Any process that activates, maintains or increases the rate of a response to a stimulus. Response to stimulus is a change in state or activity of a cell or an organism (in terms of movement, secretion, enzyme production, gene expression, etc.) as a result of a stimulus.	63	0.0327	1.04e-27	1.11e-24
GO_ACTIN_FILAMENT_BASED_PROCESS	450	Any cellular process that depends upon or alters the actin cytoskeleton, that part of the cytoskeleton comprising actin filaments and their associated proteins.	35	0.0778	1.25e-27	1.11e-24
GO_HOMOPHILIC_CELL_ADHESION_VIA_PLASMA_MEMBRANE_ADHESION_MOLECULES	153	The attachment of a plasma membrane adhesion molecule in one cell to an identical molecule in an adjacent cell.	24	0.1569	1.25e-26	9.23e-24
GO_CELL_CELL_ADHESION	608	The attachment of one cell to another cell via adhesion molecules.	38	0.0625	1.78e-26	1.13e-23
GO_PROTEIN_LOCALIZATION	1805	Any process in which a protein is transported to, or maintained in, a specific location.	59	0.0327	6.24e-26	3.46e-23
GO_RESPONSE_TO_ENDOGENOUS_STIMULUS	1450	Any process that results in a change in state or activity of a cell or an organism (in terms of movement, secretion, enzyme production, gene expression, etc.) as a result of a stimulus arising within the organism.	53	0.0366	1.65e-25	8.15e-23
GO_MOVEMENT_OF_CELL_OR_SUBCELLULAR_COMPONENT	1275	The directed, self-propelled movement of a cell or subcellular component without the involvement of an external agent such as a transporter or a pore.	49	0.0384	1.58e-24	7.02e-22
GO_CELL_CELL_ADHESION_VIA_PLASMA_MEMBRANE_ADHESION_MOLECULES	204	The attachment of one cell to another cell via adhesion molecules that are at least partially embedded in the plasma membrane.	24	0.1176	1.54e-23	6.23e-21
GO_EXTRACELLULAR_STRUCTURE_ORGANIZATION	304	A process that is carried out at the cellular level which results in the assembly, arrangement of constituent parts, or disassembly of structures in the space external to the outermost structure of a cell. For cells without external protective or external encapsulating structures this refers to space outside of the plasma membrane, and also covers the host cell environment outside an intracellula…	27	0.0888	4.76e-23	1.76e-20
GO_TISSUE_DEVELOPMENT	1518	The process whose specific outcome is the progression of a tissue over time, from its formation to the mature structure.	51	0.0336	6.41e-23	2.19e-20
GO_REGULATION_OF_CELLULAR_COMPONENT_MOVEMENT	771	Any process that modulates the frequency, rate or extent of the movement of a cellular component.	37	0.048	7.54e-22	2.39e-19
GO_ESTABLISHMENT_OF_PROTEIN_LOCALIZATION	1423	The directed movement of a protein to a specific location.	48	0.0337	1.18e-21	3.33e-19
GO_CELLULAR_MACROMOLECULE_LOCALIZATION	1234	Any process in which a macromolecule is transported to, and/or maintained in, a specific location at the level of a cell. Localization at the cellular level encompasses movement within the cell, from within the cell to the cell surface, or from one location to another at the surface of a cell.	45	0.0365	1.2e-21	3.33e-19
GO_RESPONSE_TO_WOUNDING	563	Any process that results in a change in state or activity of a cell or an organism (in terms of movement, secretion, enzyme production, gene expression, etc.) as a result of a stimulus indicating damage to the organism.	32	0.0568	3.51e-21	9.15e-19
GO_POSITIVE_REGULATION_OF_CELL_COMMUNICATION	1532	Any process that increases the frequency, rate or extent of cell communication. Cell communication is the process that mediates interactions between a cell and its surroundings. Encompasses interactions such as signaling or attachment between one cell and another cell, between a cell and an extracellular matrix, or between a cell and any other aspect of its environment.	49	0.032	3.95e-21	9.75e-19
GO_CYTOSKELETON_ORGANIZATION	838	A process that is carried out at the cellular level which results in the assembly, arrangement of constituent parts, or disassembly of cytoskeletal structures.	37	0.0442	1.24e-20	2.88e-18
GO_CELLULAR_RESPONSE_TO_ORGANIC_SUBSTANCE	1848	Any process that results in a change in state or activity of a cell (in terms of movement, secretion, enzyme production, gene expression, etc.) as a result of an organic substance stimulus.	52	0.0281	5.65e-20	1.25e-17
GO_REGULATION_OF_CELL_DEVELOPMENT	836	Any process that modulates the rate, frequency or extent of the progression of the cell over time, from its formation to the mature structure. Cell development does not include the steps involved in committing a cell to a specific fate.	36	0.0431	9.55e-20	1.93e-17
GO_RESPONSE_TO_OXYGEN_CONTAINING_COMPOUND	1381	Any process that results in a change in state or activity of a cell or an organism (in terms of movement, secretion, enzyme production, gene expression, etc.) as a result of an oxygen-containing compound stimulus.	45	0.0326	9.59e-20	1.93e-17
GO_CIRCULATORY_SYSTEM_DEVELOPMENT	788	The process whose specific outcome is the progression of the circulatory system over time, from its formation to the mature structure. The circulatory system is the organ system that passes nutrients (such as amino acids and electrolytes), gases, hormones, blood cells, etc. to and from cells in the body to help fight diseases and help stabilize body temperature and pH to maintain homeostasis.	35	0.0444	1.21e-19	2.33e-17
GO_PROTEIN_COMPLEX_SUBUNIT_ORGANIZATION	1527	Any process in which macromolecules aggregate, disaggregate, or are modified, resulting in the formation, disassembly, or alteration of a protein complex.	47	0.0308	1.3e-19	2.39e-17
GO_ENZYME_LINKED_RECEPTOR_PROTEIN_SIGNALING_PATHWAY	689	Any series of molecular signals initiated by the binding of an extracellular ligand to a receptor on the surface of the target cell, where the receptor possesses catalytic activity or is closely associated with an enzyme such as a protein kinase, and ending with regulation of a downstream cellular process, e.g. transcription.	33	0.0479	1.5e-19	2.66e-17
GO_POSITIVE_REGULATION_OF_DEVELOPMENTAL_PROCESS	1142	Any process that activates or increases the rate or extent of development, the biological process whose specific outcome is the progression of an organism over time from an initial condition (e.g. a zygote, or a young adult) to a later condition (e.g. a multicellular animal or an aged adult).	41	0.0359	1.58e-19	2.7e-17
GO_POSITIVE_REGULATION_OF_CELLULAR_COMPONENT_ORGANIZATION	1152	Any process that activates or increases the frequency, rate or extent of a process involved in the formation, arrangement of constituent parts, or disassembly of cell structures, including the plasma membrane and any external encapsulating structures such as the cell wall and cell envelope.	41	0.0356	2.16e-19	3.55e-17
GO_REGULATION_OF_CELL_DIFFERENTIATION	1492	Any process that modulates the frequency, rate or extent of cell differentiation, the process in which relatively unspecialized cells acquire specialized structural and functional features.	46	0.0308	3.11e-19	4.93e-17
GO_CELL_DEVELOPMENT	1426	The process whose specific outcome is the progression of the cell over time, from its formation to the mature structure. Cell development does not include the steps involved in committing a cell to a specific fate.	45	0.0316	3.28e-19	5.02e-17
GO_POSITIVE_REGULATION_OF_MOLECULAR_FUNCTION	1791	Any process that activates or increases the rate or extent of a molecular function, an elemental biological activity occurring at the molecular level, such as catalysis or binding.	49	0.0274	2.42e-18	3.58e-16
GO_LOCOMOTION	1114	Self-propelled movement of a cell or organism from one location to another.	39	0.035	3.08e-18	4.41e-16
GO_REGULATION_OF_MULTICELLULAR_ORGANISMAL_DEVELOPMENT	1672	Any process that modulates the frequency, rate or extent of multicellular organismal development.	47	0.0281	4.58e-18	6.36e-16
GO_POSITIVE_REGULATION_OF_MULTICELLULAR_ORGANISMAL_PROCESS	1395	Any process that activates or increases the frequency, rate or extent of an organismal process, any of the processes pertinent to the function of an organism above the cellular level; includes the integrated processes of tissues and organs.	43	0.0308	5.21e-18	7.01e-16
GO_RESPONSE_TO_HORMONE	893	Any process that results in a change in state or activity of a cell or an organism (in terms of movement, secretion, enzyme production, gene expression, etc.) as a result of a hormone stimulus.	35	0.0392	6e-18	7.83e-16
GO_NEUROGENESIS	1402	Generation of cells within the nervous system.	43	0.0307	6.25e-18	7.92e-16
GO_RESPONSE_TO_ORGANIC_CYCLIC_COMPOUND	917	Any process that results in a change in state or activity of a cell or an organism (in terms of movement, secretion, enzyme production, gene expression, etc.) as a result of an organic cyclic compound stimulus.	35	0.0382	1.36e-17	1.67e-15
GO_NEGATIVE_REGULATION_OF_CELL_DEATH	872	Any process that decreases the rate or frequency of cell death. Cell death is the specific activation or halting of processes within a cell so that its vital functions markedly cease, rather than simply deteriorating gradually over time, which culminates in cell death.	34	0.039	2.15e-17	2.58e-15
GO_ESTABLISHMENT_OF_LOCALIZATION_IN_CELL	1676	The directed movement of a substance or cellular entity, such as a protein complex or organelle, to a specific location within, or in the membrane of, a cell.	46	0.0274	2.69e-17	3.14e-15
GO_POSITIVE_REGULATION_OF_CELL_DIFFERENTIATION	823	Any process that activates or increases the frequency, rate or extent of cell differentiation.	33	0.0401	2.91e-17	3.31e-15
GO_CELLULAR_RESPONSE_TO_ENDOGENOUS_STIMULUS	1008	Any process that results in a change in state or activity of a cell (in terms of movement, secretion, enzyme production, gene expression, etc.) as a result of a stimulus arising within the organism.	36	0.0357	3.64e-17	4.04e-15
GO_WOUND_HEALING	470	The series of events that restore integrity to a damaged tissue, following an injury.	26	0.0553	4.05e-17	4.38e-15
GO_REGULATION_OF_ANATOMICAL_STRUCTURE_MORPHOGENESIS	1021	Any process that modulates the frequency, rate or extent of anatomical structure morphogenesis.	36	0.0353	5.43e-17	5.73e-15
GO_REGULATION_OF_PROTEIN_MODIFICATION_PROCESS	1710	Any process that modulates the frequency, rate or extent of the covalent alteration of one or more amino acid residues within a protein.	46	0.0269	5.73e-17	5.91e-15
GO_NEGATIVE_REGULATION_OF_CELLULAR_COMPONENT_ORGANIZATION	684	Any process that stops, prevents, or reduces the frequency, rate or extent of a process involved in the formation, arrangement of constituent parts, or disassembly of cell structures, including the plasma membrane and any external encapsulating structures such as the cell wall and cell envelope.	30	0.0439	7.98e-17	8.05e-15
GO_IMMUNE_SYSTEM_PROCESS	1984	Any process involved in the development or functioning of the immune system, an organismal system for calibrated responses to potential internal or invasive threats.	49	0.0247	1.42e-16	1.4e-14
GO_REGULATION_OF_PHOSPHORUS_METABOLIC_PROCESS	1618	Any process that modulates the frequency, rate or extent of the chemical reactions and pathways involving phosphorus or compounds containing phosphorus.	44	0.0272	2.01e-16	1.94e-14
GO_POSITIVE_REGULATION_OF_PROTEIN_METABOLIC_PROCESS	1492	Any process that activates or increases the frequency, rate or extent of the chemical reactions and pathways involving a protein.	42	0.0282	3.18e-16	3e-14
GO_ANATOMICAL_STRUCTURE_FORMATION_INVOLVED_IN_MORPHOGENESIS	957	The developmental process pertaining to the initial formation of an anatomical structure from unspecified parts. This process begins with the specific processes that contribute to the appearance of the discrete structure and ends when the structural rudiment is recognizable. An anatomical structure is any biological entity that occupies space and is distinguished from its surroundings. Anatomical…	34	0.0355	3.41e-16	3.15e-14
GO_REGULATION_OF_INTRACELLULAR_SIGNAL_TRANSDUCTION	1656	Any process that modulates the frequency, rate or extent of intracellular signal transduction.	44	0.0266	4.62e-16	4.18e-14
GO_CELL_MOTILITY	835	Any process involved in the controlled self-propelled movement of a cell that results in translocation of the cell from one place to another.	31	0.0371	2.3e-15	2.04e-13
GO_MEMBRANE_ORGANIZATION	899	A process which results in the assembly, arrangement of constituent parts, or disassembly of a membrane. A membrane is a double layer of lipid molecules that encloses all cells, and, in eukaryotes, many organelles; may be a single or double lipid bilayer; also includes associated proteins.	32	0.0356	2.55e-15	2.2e-13
GO_ENDOCYTOSIS	509	A vesicle-mediated transport process in which cells take up external materials or membrane constituents by the invagination of a small region of the plasma membrane to form a new membrane-bounded vesicle.	25	0.0491	2.58e-15	2.2e-13
GO_CELLULAR_COMPONENT_MORPHOGENESIS	900	The process in which cellular structures, including whole cells or cell parts, are generated and organized.	32	0.0356	2.63e-15	2.2e-13
GO_INTRACELLULAR_PROTEIN_TRANSPORT	781	The directed movement of proteins in a cell, including the movement of proteins between specific compartments or structures within a cell, such as organelles of a eukaryotic cell.	30	0.0384	2.73e-15	2.24e-13
GO_POSITIVE_REGULATION_OF_CELL_DEVELOPMENT	472	Any process that increases the rate, frequency or extent of the progression of the cell over time, from its formation to the mature structure. Cell development does not include the steps involved in committing a cell to a specific fate.	24	0.0508	4.43e-15	3.57e-13
GO_POSITIVE_REGULATION_OF_CELL_MORPHOGENESIS_INVOLVED_IN_DIFFERENTIATION	162	Any process that increases the frequency, rate or extent of cell morphogenesis contributing to cell differentiation. Cell morphogenesis involved in differentiation is the change in form (cell shape and size) that occurs when relatively unspecialized cells acquire specialized structural and/or functional features that characterize the cells, tissues, or organs of the mature organism or some other …	16	0.0988	6.98e-15	5.53e-13
GO_NEGATIVE_REGULATION_OF_PROTEIN_METABOLIC_PROCESS	1087	Any process that stops, prevents, or reduces the frequency, rate or extent of chemical reactions and pathways involving a protein.	34	0.0313	1.38e-14	1.07e-12
GO_POSITIVE_REGULATION_OF_CELL_DEATH	605	Any process that increases the rate or frequency of cell death. Cell death is the specific activation or halting of processes within a cell so that its vital functions markedly cease, rather than simply deteriorating gradually over time, which culminates in cell death.	26	0.043	1.61e-14	1.22e-12
GO_REGULATION_OF_CELL_MORPHOGENESIS	552	Any process that modulates the frequency, rate or extent of cell morphogenesis. Cell morphogenesis is the developmental process in which the shape of a cell is generated and organized.	25	0.0453	1.62e-14	1.22e-12
GO_REGULATION_OF_NEURON_DIFFERENTIATION	554	Any process that modulates the frequency, rate or extent of neuron differentiation.	25	0.0451	1.76e-14	1.3e-12
GO_REGULATION_OF_NEURON_PROJECTION_DEVELOPMENT	408	Any process that modulates the rate, frequency or extent of neuron projection development. Neuron projection development is the process whose specific outcome is the progression of a neuron projection over time, from its formation to the mature structure. A neuron projection is any process extending from a neural cell, such as axons or dendrites (collectively called neurites).	22	0.0539	1.94e-14	1.4e-12
GO_REGULATION_OF_APOPTOTIC_SIGNALING_PATHWAY	363	Any process that modulates the frequency, rate or extent of apoptotic signaling pathway.	21	0.0579	1.96e-14	1.4e-12
GO_CELL_MORPHOGENESIS_INVOLVED_IN_DIFFERENTIATION	513	The change in form (cell shape and size) that occurs when relatively unspecialized cells, e.g. embryonic or regenerative cells, acquire specialized structural and/or functional features that characterize the cells, tissues, or organs of the mature organism or some other relatively stable phase of the organism's life history.	24	0.0468	2.74e-14	1.93e-12
GO_CELLULAR_RESPONSE_TO_OXYGEN_CONTAINING_COMPOUND	799	Any process that results in a change in state or activity of a cell (in terms of movement, secretion, enzyme production, gene expression, etc.) as a result of an oxygen-containing compound stimulus.	29	0.0363	3.41e-14	2.37e-12
GO_POSITIVE_REGULATION_OF_LOCOMOTION	420	Any process that activates or increases the frequency, rate or extent of locomotion of a cell or organism.	22	0.0524	3.49e-14	2.38e-12
GO_REGULATION_OF_TRANSPORT	1804	Any process that modulates the frequency, rate or extent of the directed movement of substances (such as macromolecules, small molecules, ions) into, out of or within a cell, or between cells, by means of some agent such as a transporter or pore.	43	0.0238	4.36e-14	2.93e-12
GO_INTRACELLULAR_SIGNAL_TRANSDUCTION	1572	The process in which a signal is passed on to downstream components within the cell, which become activated themselves to further propagate the signal and finally trigger a change in the function or state of the cell.	40	0.0254	4.66e-14	3.09e-12
GO_POSITIVE_REGULATION_OF_INTRACELLULAR_SIGNAL_TRANSDUCTION	876	Any process that activates or increases the frequency, rate or extent of intracellular signal transduction.	30	0.0342	5.41e-14	3.53e-12
GO_MUSCLE_STRUCTURE_DEVELOPMENT	432	The progression of a muscle structure over time, from its formation to its mature state. Muscle structures are contractile cells, tissues or organs that are found in multicellular organisms.	22	0.0509	6.16e-14	3.96e-12
GO_RESPONSE_TO_ABIOTIC_STIMULUS	1024	Any process that results in a change in state or activity of a cell or an organism (in terms of movement, secretion, enzyme production, gene expression, etc.) as a result of an abiotic (non-living) stimulus.	32	0.0312	8.93e-14	5.66e-12
GO_TRANSMEMBRANE_RECEPTOR_PROTEIN_TYROSINE_KINASE_SIGNALING_PATHWAY	498	A series of molecular signals initiated by the binding of an extracellular ligand to a receptor on the surface of the target cell where the receptor possesses tyrosine kinase activity, and ending with regulation of a downstream cellular process, e.g. transcription.	23	0.0462	1.26e-13	7.87e-12
GO_REGULATION_OF_CELL_PROJECTION_ORGANIZATION	558	Any process that modulates the frequency, rate or extent of a process involved in the formation, arrangement of constituent parts, or disassembly of cell projections.	24	0.043	1.68e-13	1.04e-11
GO_RESPONSE_TO_NITROGEN_COMPOUND	859	Any process that results in a change in state or activity of a cell or an organism (in terms of movement, secretion, enzyme production, gene expression, etc.) as a result of a nitrogen compound stimulus.	29	0.0338	2.08e-13	1.27e-11
GO_REGULATION_OF_CELL_ADHESION	629	Any process that modulates the frequency, rate or extent of attachment of a cell to another cell or to the extracellular matrix.	25	0.0397	2.97e-13	1.78e-11
GO_NEGATIVE_REGULATION_OF_RESPONSE_TO_STIMULUS	1360	Any process that stops, prevents, or reduces the frequency, rate or extent of a response to a stimulus. Response to stimulus is a change in state or activity of a cell or an organism (in terms of movement, secretion, enzyme production, gene expression, etc.) as a result of a stimulus.	36	0.0265	3.1e-13	1.83e-11
GO_VASCULATURE_DEVELOPMENT	469	The process whose specific outcome is the progression of the vasculature over time, from its formation to the mature structure. The vasculature is an interconnected tubular multi-tissue structure that contains fluid that is actively transported around the organism.	22	0.0469	3.2e-13	1.87e-11
GO_REGULATION_OF_NERVOUS_SYSTEM_DEVELOPMENT	750	Any process that modulates the frequency, rate or extent of nervous system development, the origin and formation of nervous tissue.	27	0.036	3.3e-13	1.9e-11
GO_REGULATION_OF_CELL_SUBSTRATE_ADHESION	173	Any process that modulates the frequency, rate or extent of cell-substrate adhesion. Cell-substrate adhesion is the attachment of a cell to the underlying substrate via adhesion molecules.	15	0.0867	3.39e-13	1.93e-11
GO_POSITIVE_REGULATION_OF_CATALYTIC_ACTIVITY	1518	Any process that activates or increases the activity of an enzyme.	38	0.025	3.51e-13	1.97e-11
GO_NEGATIVE_REGULATION_OF_MOLECULAR_FUNCTION	1079	Any process that stops or reduces the rate or extent of a molecular function, an elemental biological activity occurring at the molecular level, such as catalysis or binding.	32	0.0297	3.62e-13	2.01e-11
GO_ACTIN_FILAMENT_ORGANIZATION	174	A process that is carried out at the cellular level which results in the assembly, arrangement of constituent parts, or disassembly of cytoskeletal structures comprising actin filaments. Includes processes that control the spatial distribution of actin filaments, such as organizing filaments into meshworks, bundles, or other structures, as by cross-linking.	15	0.0862	3.68e-13	2.02e-11
GO_REGULATION_OF_CELL_MORPHOGENESIS_INVOLVED_IN_DIFFERENTIATION	337	Any process that modulates the frequency, rate or extent of cell morphogenesis contributing to cell differentiation. Cell morphogenesis involved in differentiation is the change in form (cell shape and size) that occurs when relatively unspecialized cells acquire specialized structural and/or functional features that characterize the cells, tissues, or organs of the mature organism or some other …	19	0.0564	5.57e-13	2.97e-11
GO_REGULATION_OF_CELLULAR_COMPONENT_SIZE	337	A process that modulates the size of a cellular component.	19	0.0564	5.57e-13	2.97e-11
GO_POSITIVE_REGULATION_OF_PHOSPHORUS_METABOLIC_PROCESS	1036	Any process that increases the frequency, rate or extent of the chemical reactions and pathways involving phosphorus or compounds containing phosphorus.	31	0.0299	6.89e-13	3.64e-11
GO_NEGATIVE_REGULATION_OF_CELL_COMMUNICATION	1192	Any process that decreases the frequency, rate or extent of cell communication. Cell communication is the process that mediates interactions between a cell and its surroundings. Encompasses interactions such as signaling or attachment between one cell and another cell, between a cell and an extracellular matrix, or between a cell and any other aspect of its environment.	33	0.0277	9.81e-13	5.12e-11
GO_RESPONSE_TO_OXIDATIVE_STRESS	352	Any process that results in a change in state or activity of a cell or an organism (in terms of movement, secretion, enzyme production, gene expression, etc.) as a result of oxidative stress, a state often resulting from exposure to high levels of reactive oxygen species, e.g. superoxide anions, hydrogen peroxide (H2O2), and hydroxyl radicals.	19	0.054	1.2e-12	6.18e-11
GO_POSITIVE_REGULATION_OF_PROTEIN_MODIFICATION_PROCESS	1135	Any process that activates or increases the frequency, rate or extent of the covalent alteration of one or more amino acid residues within a protein.	32	0.0282	1.38e-12	7.03e-11
GO_POSITIVE_REGULATION_OF_TRANSPORT	936	Any process that activates or increases the frequency, rate or extent of the directed movement of substances (such as macromolecules, small molecules, ions) into, out of or within a cell, or between cells, by means of some agent such as a transporter or pore.	29	0.031	1.71e-12	8.59e-11
GO_EXTRACELLULAR_MATRIX_DISASSEMBLY	76	A process that results in the breakdown of the extracellular matrix.	11	0.1447	1.72e-12	8.59e-11
GO_REGULATION_OF_PROTEIN_LOCALIZATION	950	Any process that modulates the frequency, rate or extent of any process in which a protein is transported to, or maintained in, a specific location.	29	0.0305	2.46e-12	1.21e-10
GO_REGULATION_OF_ORGANELLE_ORGANIZATION	1178	Any process that modulates the frequency, rate or extent of a process involved in the formation, arrangement of constituent parts, or disassembly of an organelle.	32	0.0272	3.64e-12	1.78e-10
GO_PLATELET_DEGRANULATION	107	The regulated exocytosis of secretory granules containing preformed mediators such as histamine and serotonin by a platelet.	12	0.1121	3.77e-12	1.82e-10
GO_CELL_PROJECTION_ORGANIZATION	902	A process that is carried out at the cellular level which results in the assembly, arrangement of constituent parts, or disassembly of a prolongation or process extending from a cell, e.g. a flagellum or axon.	28	0.031	4.05e-12	1.93e-10
GO_RESPONSE_TO_EXTERNAL_STIMULUS	1821	Any process that results in a change in state or activity of a cell or an organism (in terms of movement, secretion, enzyme production, gene expression, etc.) as a result of an external stimulus.	40	0.022	4.7e-12	2.22e-10
GO_REGULATION_OF_CELLULAR_LOCALIZATION	1277	Any process that modulates the frequency, rate or extent of a process in which a cell, a substance, or a cellular entity is transported to, or maintained in a specific location within or in the membrane of a cell.	33	0.0258	6.18e-12	2.89e-10
GO_RESPONSE_TO_LIPID	888	Any process that results in a change in state or activity of a cell or an organism (in terms of movement, secretion, enzyme production, gene expression, etc.) as a result of a lipid stimulus.	27	0.0304	1.6e-11	7.37e-10
GO_REGULATION_OF_HYDROLASE_ACTIVITY	1327	Any process that modulates the frequency, rate or extent of hydrolase activity, the catalysis of the hydrolysis of various bonds, e.g. C-O, C-N, C-C, phosphoric anhydride bonds, etc. Hydrolase is the systematic name for any enzyme of EC class 3.	33	0.0249	1.7e-11	7.77e-10
GO_PHAGOCYTOSIS	190	An endocytosis process that results in the engulfment of external particulate material by phagocytes. The particles are initially contained within phagocytic vacuoles (phagosomes), which then fuse with primary lysosomes to effect digestion of the particles.	14	0.0737	1.92e-11	8.67e-10
GO_BLOOD_VESSEL_MORPHOGENESIS	364	The process in which the anatomical structures of blood vessels are generated and organized. The blood vessel is the vasculature carrying blood.	18	0.0495	2.02e-11	9.07e-10
GO_HOMEOSTATIC_PROCESS	1337	Any biological process involved in the maintenance of an internal steady state.	33	0.0247	2.07e-11	9.17e-10

## Sheet: DESeq2
Gene Set Name	# Genes in Gene Set (K)	Description	# Genes in Overlap (k)	k/K	p-value	FDR q-value
GO_BIOLOGICAL_ADHESION	1032	The attachment of a cell or organism to a substrate, another cell, or other organism. Biological adhesion includes intracellular attachment between membrane regions.	67	0.0649	5.96e-49	2.64e-45
GO_EXTRACELLULAR_STRUCTURE_ORGANIZATION	304	A process that is carried out at the cellular level which results in the assembly, arrangement of constituent parts, or disassembly of structures in the space external to the outermost structure of a cell. For cells without external protective or external encapsulating structures this refers to space outside of the plasma membrane, and also covers the host cell environment outside an intracellula…	41	0.1349	9.46e-43	2.1e-39
GO_TISSUE_DEVELOPMENT	1518	The process whose specific outcome is the progression of a tissue over time, from its formation to the mature structure.	69	0.0455	2.17e-40	3.21e-37
GO_RESPONSE_TO_ENDOGENOUS_STIMULUS	1450	Any process that results in a change in state or activity of a cell or an organism (in terms of movement, secretion, enzyme production, gene expression, etc.) as a result of a stimulus arising within the organism.	63	0.0434	1.29e-35	1.43e-32
GO_RESPONSE_TO_WOUNDING	563	Any process that results in a change in state or activity of a cell or an organism (in terms of movement, secretion, enzyme production, gene expression, etc.) as a result of a stimulus indicating damage to the organism.	44	0.0782	2.23e-35	1.98e-32
GO_CIRCULATORY_SYSTEM_DEVELOPMENT	788	The process whose specific outcome is the progression of the circulatory system over time, from its formation to the mature structure. The circulatory system is the organ system that passes nutrients (such as amino acids and electrolytes), gases, hormones, blood cells, etc. to and from cells in the body to help fight diseases and help stabilize body temperature and pH to maintain homeostasis.	47	0.0596	1.79e-32	1.32e-29
GO_REGULATION_OF_MULTICELLULAR_ORGANISMAL_DEVELOPMENT	1672	Any process that modulates the frequency, rate or extent of multicellular organismal development.	63	0.0377	4.32e-32	2.74e-29
GO_RESPONSE_TO_OXYGEN_CONTAINING_COMPOUND	1381	Any process that results in a change in state or activity of a cell or an organism (in terms of movement, secretion, enzyme production, gene expression, etc.) as a result of an oxygen-containing compound stimulus.	58	0.042	6.12e-32	3.4e-29
GO_REGULATION_OF_CELL_DEATH	1472	Any process that modulates the rate or frequency of cell death. Cell death is the specific activation or halting of processes within a cell so that its vital functions markedly cease, rather than simply deteriorating gradually over time, which culminates in cell death.	59	0.0401	2.03e-31	9.04e-29
GO_CELLULAR_RESPONSE_TO_ORGANIC_SUBSTANCE	1848	Any process that results in a change in state or activity of a cell (in terms of movement, secretion, enzyme production, gene expression, etc.) as a result of an organic substance stimulus.	65	0.0352	2.04e-31	9.04e-29
GO_POSITIVE_REGULATION_OF_DEVELOPMENTAL_PROCESS	1142	Any process that activates or increases the rate or extent of development, the biological process whose specific outcome is the progression of an organism over time from an initial condition (e.g. a zygote, or a young adult) to a later condition (e.g. a multicellular animal or an aged adult).	52	0.0455	2.96e-30	1.19e-27
GO_REGULATION_OF_CELLULAR_COMPONENT_MOVEMENT	771	Any process that modulates the frequency, rate or extent of the movement of a cellular component.	44	0.0571	1.29e-29	4.78e-27
GO_REGULATION_OF_CELL_DIFFERENTIATION	1492	Any process that modulates the frequency, rate or extent of cell differentiation, the process in which relatively unspecialized cells acquire specialized structural and functional features.	57	0.0382	2.87e-29	9.81e-27
GO_POSITIVE_REGULATION_OF_MULTICELLULAR_ORGANISMAL_PROCESS	1395	Any process that activates or increases the frequency, rate or extent of an organismal process, any of the processes pertinent to the function of an organism above the cellular level; includes the integrated processes of tissues and organs.	55	0.0394	6.72e-29	2.13e-26
GO_POSITIVE_REGULATION_OF_RESPONSE_TO_STIMULUS	1929	Any process that activates, maintains or increases the rate of a response to a stimulus. Response to stimulus is a change in state or activity of a cell or an organism (in terms of movement, secretion, enzyme production, gene expression, etc.) as a result of a stimulus.	62	0.0321	8.55e-28	2.53e-25
GO_WOUND_HEALING	470	The series of events that restore integrity to a damaged tissue, following an injury.	35	0.0745	1.58e-27	4.38e-25
GO_CELL_CELL_ADHESION	608	The attachment of one cell to another cell via adhesion molecules.	38	0.0625	4.68e-27	1.22e-24
GO_HOMOPHILIC_CELL_ADHESION_VIA_PLASMA_MEMBRANE_ADHESION_MOLECULES	153	The attachment of a plasma membrane adhesion molecule in one cell to an identical molecule in an adjacent cell.	24	0.1569	5.24e-27	1.29e-24
GO_ANATOMICAL_STRUCTURE_FORMATION_INVOLVED_IN_MORPHOGENESIS	957	The developmental process pertaining to the initial formation of an anatomical structure from unspecified parts. This process begins with the specific processes that contribute to the appearance of the discrete structure and ends when the structural rudiment is recognizable. An anatomical structure is any biological entity that occupies space and is distinguished from its surroundings. Anatomical…	45	0.047	9.18e-27	2.14e-24
GO_MOVEMENT_OF_CELL_OR_SUBCELLULAR_COMPONENT	1275	The directed, self-propelled movement of a cell or subcellular component without the involvement of an external agent such as a transporter or a pore.	49	0.0384	3.03e-25	6.71e-23
GO_CELLULAR_RESPONSE_TO_ENDOGENOUS_STIMULUS	1008	Any process that results in a change in state or activity of a cell (in terms of movement, secretion, enzyme production, gene expression, etc.) as a result of a stimulus arising within the organism.	44	0.0437	7.04e-25	1.47e-22
GO_CELL_DEVELOPMENT	1426	The process whose specific outcome is the progression of the cell over time, from its formation to the mature structure. Cell development does not include the steps involved in committing a cell to a specific fate.	51	0.0358	7.27e-25	1.47e-22
GO_VASCULATURE_DEVELOPMENT	469	The process whose specific outcome is the progression of the vasculature over time, from its formation to the mature structure. The vasculature is an interconnected tubular multi-tissue structure that contains fluid that is actively transported around the organism.	32	0.0682	4.58e-24	8.84e-22
GO_CELL_CELL_ADHESION_VIA_PLASMA_MEMBRANE_ADHESION_MOLECULES	204	The attachment of one cell to another cell via adhesion molecules that are at least partially embedded in the plasma membrane.	24	0.1176	6.56e-24	1.21e-21
GO_MULTICELLULAR_ORGANISMAL_MACROMOLECULE_METABOLIC_PROCESS	79	The chemical reactions and pathways involving macromolecules, large molecules including proteins, nucleic acids and carbohydrates, in multicellular organisms occurring at the tissue, organ, or organismal level.	18	0.2278	1.09e-23	1.94e-21
GO_NEUROGENESIS	1402	Generation of cells within the nervous system.	49	0.035	1.84e-23	3.14e-21
GO_VESICLE_MEDIATED_TRANSPORT	1239	A cellular transport process in which transported substances are moved in membrane-bounded vesicles; transported substances are enclosed in the vesicle lumen or located in the vesicle membrane. The process begins with a step that directs a substance to the forming vesicle, and includes vesicle budding and coating. Vesicles are then targeted to, and fuse with, an acceptor membrane.	46	0.0371	4.24e-23	6.96e-21
GO_RESPONSE_TO_HORMONE	893	Any process that results in a change in state or activity of a cell or an organism (in terms of movement, secretion, enzyme production, gene expression, etc.) as a result of a hormone stimulus.	40	0.0448	4.57e-23	7.24e-21
GO_CELLULAR_RESPONSE_TO_OXYGEN_CONTAINING_COMPOUND	799	Any process that results in a change in state or activity of a cell (in terms of movement, secretion, enzyme production, gene expression, etc.) as a result of an oxygen-containing compound stimulus.	38	0.0476	7.59e-23	1.16e-20
GO_MULTICELLULAR_ORGANISM_METABOLIC_PROCESS	93	The chemical reactions and pathways in a single multicellular organism that occur at the tissue, organ, or organismal level. These processes, unlike cellular metabolism, can include transport of substances between cells when that transport is required.	18	0.1935	2.69e-22	3.98e-20
GO_REGULATION_OF_CELL_DEVELOPMENT	836	Any process that modulates the rate, frequency or extent of the progression of the cell over time, from its formation to the mature structure. Cell development does not include the steps involved in committing a cell to a specific fate.	38	0.0455	3.65e-22	5.23e-20
GO_ORGAN_MORPHOGENESIS	841	Morphogenesis of an organ. An organ is defined as a tissue or set of tissues that work together to perform a specific function or functions. Morphogenesis is the process in which anatomical structures are generated and organized. Organs are commonly observed as visibly distinct structures, but may also exist as loosely associated clusters of cells that work together to perform a specific function…	38	0.0452	4.49e-22	6.22e-20
GO_ENZYME_LINKED_RECEPTOR_PROTEIN_SIGNALING_PATHWAY	689	Any series of molecular signals initiated by the binding of an extracellular ligand to a receptor on the surface of the target cell, where the receptor possesses catalytic activity or is closely associated with an enzyme such as a protein kinase, and ending with regulation of a downstream cellular process, e.g. transcription.	34	0.0493	5.09e-21	6.74e-19
GO_POSITIVE_REGULATION_OF_CELL_COMMUNICATION	1532	Any process that increases the frequency, rate or extent of cell communication. Cell communication is the process that mediates interactions between a cell and its surroundings. Encompasses interactions such as signaling or attachment between one cell and another cell, between a cell and an extracellular matrix, or between a cell and any other aspect of its environment.	48	0.0313	5.17e-21	6.74e-19
GO_NEGATIVE_REGULATION_OF_MOLECULAR_FUNCTION	1079	Any process that stops or reduces the rate or extent of a molecular function, an elemental biological activity occurring at the molecular level, such as catalysis or binding.	41	0.038	5.32e-21	6.74e-19
GO_POSITIVE_REGULATION_OF_CELLULAR_COMPONENT_ORGANIZATION	1152	Any process that activates or increases the frequency, rate or extent of a process involved in the formation, arrangement of constituent parts, or disassembly of cell structures, including the plasma membrane and any external encapsulating structures such as the cell wall and cell envelope.	42	0.0365	7.81e-21	9.62e-19
GO_RESPONSE_TO_ORGANIC_CYCLIC_COMPOUND	917	Any process that results in a change in state or activity of a cell or an organism (in terms of movement, secretion, enzyme production, gene expression, etc.) as a result of an organic cyclic compound stimulus.	38	0.0414	8.75e-21	1.05e-18
GO_POSITIVE_REGULATION_OF_CELL_DEATH	605	Any process that increases the rate or frequency of cell death. Cell death is the specific activation or halting of processes within a cell so that its vital functions markedly cease, rather than simply deteriorating gradually over time, which culminates in cell death.	32	0.0529	1e-20	1.17e-18
GO_NEGATIVE_REGULATION_OF_MULTICELLULAR_ORGANISMAL_PROCESS	983	Any process that stops, prevents, or reduces the frequency, rate or extent of an organismal process, the processes pertinent to the function of an organism above the cellular level; includes the integrated processes of tissues and organs.	39	0.0397	1.18e-20	1.34e-18
GO_RESPONSE_TO_GROWTH_FACTOR	475	Any process that results in a change in state or activity of a cell or an organism (in terms of movement, secretion, enzyme production, gene expression, etc.) as a result of a growth factor stimulus.	29	0.0611	1.45e-20	1.61e-18
GO_LOCOMOTION	1114	Self-propelled movement of a cell or organism from one location to another.	41	0.0368	1.69e-20	1.82e-18
GO_POSITIVE_REGULATION_OF_CELL_DIFFERENTIATION	823	Any process that activates or increases the frequency, rate or extent of cell differentiation.	36	0.0437	1.72e-20	1.82e-18
GO_OSSIFICATION	251	The formation of bone or of a bony substance, or the conversion of fibrous tissue or of cartilage into bone or a bony substance.	23	0.0916	1.85e-20	1.91e-18
GO_RESPONSE_TO_NITROGEN_COMPOUND	859	Any process that results in a change in state or activity of a cell or an organism (in terms of movement, secretion, enzyme production, gene expression, etc.) as a result of a nitrogen compound stimulus.	36	0.0419	6.91e-20	6.97e-18
GO_REGULATION_OF_PROTEIN_MODIFICATION_PROCESS	1710	Any process that modulates the frequency, rate or extent of the covalent alteration of one or more amino acid residues within a protein.	49	0.0287	7.8e-20	7.6e-18
GO_REGULATION_OF_CELL_PROLIFERATION	1496	Any process that modulates the frequency, rate or extent of cell proliferation.	46	0.0307	7.88e-20	7.6e-18
GO_NEGATIVE_REGULATION_OF_CELL_DEATH	872	Any process that decreases the rate or frequency of cell death. Cell death is the specific activation or halting of processes within a cell so that its vital functions markedly cease, rather than simply deteriorating gradually over time, which culminates in cell death.	36	0.0413	1.12e-19	1.06e-17
GO_REGULATION_OF_TRANSPORT	1804	Any process that modulates the frequency, rate or extent of the directed movement of substances (such as macromolecules, small molecules, ions) into, out of or within a cell, or between cells, by means of some agent such as a transporter or pore.	50	0.0277	1.25e-19	1.16e-17
GO_IMMUNE_SYSTEM_PROCESS	1984	Any process involved in the development or functioning of the immune system, an organismal system for calibrated responses to potential internal or invasive threats.	52	0.0262	2.31e-19	2.09e-17
GO_EMBRYO_DEVELOPMENT	894	The process whose specific outcome is the progression of an embryo from its formation until the end of its embryonic life stage. The end of the embryonic stage is organism-specific. For example, for mammals, the process would begin with zygote formation and end with birth. For insects, the process would begin at zygote formation and end with larval hatching. For plant zygotic embryos, this would …	36	0.0403	2.5e-19	2.22e-17
GO_REGULATION_OF_PHOSPHORUS_METABOLIC_PROCESS	1618	Any process that modulates the frequency, rate or extent of the chemical reactions and pathways involving phosphorus or compounds containing phosphorus.	47	0.029	2.86e-19	2.49e-17
GO_BLOOD_VESSEL_MORPHOGENESIS	364	The process in which the anatomical structures of blood vessels are generated and organized. The blood vessel is the vasculature carrying blood.	25	0.0687	4.32e-19	3.65e-17
GO_POSITIVE_REGULATION_OF_PROTEIN_METABOLIC_PROCESS	1492	Any process that activates or increases the frequency, rate or extent of the chemical reactions and pathways involving a protein.	45	0.0302	4.36e-19	3.65e-17
GO_NEGATIVE_REGULATION_OF_RESPONSE_TO_STIMULUS	1360	Any process that stops, prevents, or reduces the frequency, rate or extent of a response to a stimulus. Response to stimulus is a change in state or activity of a cell or an organism (in terms of movement, secretion, enzyme production, gene expression, etc.) as a result of a stimulus.	43	0.0316	5.21e-19	4.28e-17
GO_PROTEIN_COMPLEX_SUBUNIT_ORGANIZATION	1527	Any process in which macromolecules aggregate, disaggregate, or are modified, resulting in the formation, disassembly, or alteration of a protein complex.	45	0.0295	1.05e-18	8.49e-17
GO_MUSCLE_STRUCTURE_DEVELOPMENT	432	The progression of a muscle structure over time, from its formation to its mature state. Muscle structures are contractile cells, tissues or organs that are found in multicellular organisms.	26	0.0602	2.15e-18	1.71e-16
GO_REGULATION_OF_ANATOMICAL_STRUCTURE_MORPHOGENESIS	1021	Any process that modulates the frequency, rate or extent of anatomical structure morphogenesis.	37	0.0362	2.4e-18	1.87e-16
GO_REGULATION_OF_NERVOUS_SYSTEM_DEVELOPMENT	750	Any process that modulates the frequency, rate or extent of nervous system development, the origin and formation of nervous tissue.	32	0.0427	5.38e-18	4.11e-16
GO_FORMATION_OF_PRIMARY_GERM_LAYER	110	The formation of the ectoderm, mesoderm and endoderm during gastrulation.	16	0.1455	7.35e-18	5.53e-16
GO_SKELETAL_SYSTEM_DEVELOPMENT	455	The process whose specific outcome is the progression of the skeleton over time, from its formation to the mature structure. The skeleton is the bony framework of the body in vertebrates (endoskeleton) or the hard outer envelope of insects (exoskeleton or dermoskeleton).	26	0.0571	7.65e-18	5.65e-16
GO_ANGIOGENESIS	293	Blood vessel formation when new vessels emerge from the proliferation of pre-existing blood vessels.	22	0.0751	9.29e-18	6.75e-16
GO_EPITHELIUM_DEVELOPMENT	945	The process whose specific outcome is the progression of an epithelium over time, from its formation to the mature structure. An epithelium is a tissue that covers the internal or external surfaces of an anatomical structure.	35	0.037	1.09e-17	7.82e-16
GO_CELL_MOTILITY	835	Any process involved in the controlled self-propelled movement of a cell that results in translocation of the cell from one place to another.	33	0.0395	1.51e-17	1.06e-15
GO_REGULATION_OF_INTRACELLULAR_SIGNAL_TRANSDUCTION	1656	Any process that modulates the frequency, rate or extent of intracellular signal transduction.	45	0.0272	2.22e-17	1.54e-15
GO_REGULATION_OF_CELL_ADHESION	629	Any process that modulates the frequency, rate or extent of attachment of a cell to another cell or to the extracellular matrix.	29	0.0461	2.77e-17	1.89e-15
GO_POSITIVE_REGULATION_OF_MOLECULAR_FUNCTION	1791	Any process that activates or increases the rate or extent of a molecular function, an elemental biological activity occurring at the molecular level, such as catalysis or binding.	46	0.0257	7.87e-17	5.29e-15
GO_RESPONSE_TO_LIPID	888	Any process that results in a change in state or activity of a cell or an organism (in terms of movement, secretion, enzyme production, gene expression, etc.) as a result of a lipid stimulus.	33	0.0372	9.06e-17	6e-15
GO_REGULATION_OF_NEURON_DIFFERENTIATION	554	Any process that modulates the frequency, rate or extent of neuron differentiation.	27	0.0487	9.29e-17	6.06e-15
GO_CELL_MORPHOGENESIS_INVOLVED_IN_DIFFERENTIATION	513	The change in form (cell shape and size) that occurs when relatively unspecialized cells, e.g. embryonic or regenerative cells, acquire specialized structural and/or functional features that characterize the cells, tissues, or organs of the mature organism or some other relatively stable phase of the organism's life history.	26	0.0507	1.39e-16	8.91e-15
GO_POSITIVE_REGULATION_OF_LOCOMOTION	420	Any process that activates or increases the frequency, rate or extent of locomotion of a cell or organism.	24	0.0571	1.48e-16	9.36e-15
GO_NEGATIVE_REGULATION_OF_DEVELOPMENTAL_PROCESS	801	Any process that stops, prevents or reduces the rate or extent of development, the biological process whose specific outcome is the progression of an organism over time from an initial condition (e.g. a zygote, or a young adult) to a later condition (e.g. a multicellular animal or an aged adult).	31	0.0387	2.72e-16	1.7e-14
GO_RESPONSE_TO_INORGANIC_SUBSTANCE	479	Any process that results in a change in state or activity of a cell or an organism (in terms of movement, secretion, enzyme production, gene expression, etc.) as a result of an inorganic substance stimulus.	25	0.0522	2.77e-16	1.71e-14
GO_REGULATION_OF_GROWTH	633	Any process that modulates the frequency, rate or extent of the growth of all or part of an organism so that it occurs at its proper speed, either globally or in a specific part of the organism's development.	28	0.0442	2.88e-16	1.75e-14
GO_NEGATIVE_REGULATION_OF_CELL_COMMUNICATION	1192	Any process that decreases the frequency, rate or extent of cell communication. Cell communication is the process that mediates interactions between a cell and its surroundings. Encompasses interactions such as signaling or attachment between one cell and another cell, between a cell and an extracellular matrix, or between a cell and any other aspect of its environment.	37	0.031	3.37e-16	2.02e-14
GO_EMBRYONIC_MORPHOGENESIS	539	The process in which anatomical structures are generated and organized during the embryonic phase. The embryonic phase begins with zygote formation. The end of the embryonic phase is organism-specific. For example, it would be at birth for mammals, larval hatching for insects and seed dormancy in plants.	26	0.0482	4.51e-16	2.67e-14
GO_ACTIN_FILAMENT_BASED_PROCESS	450	Any cellular process that depends upon or alters the actin cytoskeleton, that part of the cytoskeleton comprising actin filaments and their associated proteins.	24	0.0533	6.91e-16	4.03e-14
GO_RESPONSE_TO_EXTERNAL_STIMULUS	1821	Any process that results in a change in state or activity of a cell or an organism (in terms of movement, secretion, enzyme production, gene expression, etc.) as a result of an external stimulus.	45	0.0247	7.3e-16	4.21e-14
GO_CELLULAR_COMPONENT_MORPHOGENESIS	900	The process in which cellular structures, including whole cells or cell parts, are generated and organized.	32	0.0356	9.42e-16	5.36e-14
GO_GASTRULATION	155	A complex and coordinated series of cellular movements that occurs at the end of cleavage during embryonic development of most animals. The details of gastrulation vary from species to species, but usually result in the formation of the three primary germ layers, ectoderm, mesoderm and endoderm.	16	0.1032	1.97e-15	1.11e-13
GO_PROTEIN_LOCALIZATION	1805	Any process in which a protein is transported to, or maintained in, a specific location.	44	0.0244	2.59e-15	1.44e-13
GO_POSITIVE_REGULATION_OF_TRANSPORT	936	Any process that activates or increases the frequency, rate or extent of the directed movement of substances (such as macromolecules, small molecules, ions) into, out of or within a cell, or between cells, by means of some agent such as a transporter or pore.	32	0.0342	2.8e-15	1.53e-13
GO_POSITIVE_REGULATION_OF_CELL_PROLIFERATION	814	Any process that activates or increases the rate or extent of cell proliferation.	30	0.0369	3.08e-15	1.66e-13
GO_SECRETION	588	The controlled release of a substance by a cell or a tissue.	26	0.0442	3.53e-15	1.88e-13
GO_NEGATIVE_REGULATION_OF_PROTEIN_METABOLIC_PROCESS	1087	Any process that stops, prevents, or reduces the frequency, rate or extent of chemical reactions and pathways involving a protein.	34	0.0313	4.74e-15	2.5e-13
GO_NEGATIVE_REGULATION_OF_CATALYTIC_ACTIVITY	829	Any process that stops or reduces the activity of an enzyme.	30	0.0362	4.97e-15	2.59e-13
GO_CELLULAR_MACROMOLECULE_LOCALIZATION	1234	Any process in which a macromolecule is transported to, and/or maintained in, a specific location at the level of a cell. Localization at the cellular level encompasses movement within the cell, from within the cell to the cell surface, or from one location to another at the surface of a cell.	36	0.0292	5.77e-15	2.98e-13
GO_POSITIVE_REGULATION_OF_PHOSPHORUS_METABOLIC_PROCESS	1036	Any process that increases the frequency, rate or extent of the chemical reactions and pathways involving phosphorus or compounds containing phosphorus.	33	0.0319	7.4e-15	3.77e-13
GO_RESPONSE_TO_PEPTIDE	404	Any process that results in a change in state or activity of a cell or an organism (in terms of movement, secretion, enzyme production, gene expression, etc.) as a result of a peptide stimulus.	22	0.0545	7.59e-15	3.82e-13
GO_REGULATION_OF_RESPONSE_TO_STRESS	1468	Any process that modulates the frequency, rate or extent of a response to stress. Response to stress is a change in state or activity of a cell or an organism (in terms of movement, secretion, enzyme production, gene expression, etc.) as a result of a disturbance in organismal or cellular homeostasis, usually, but not necessarily, exogenous (e.g. temperature, humidity, ionizing radiation).	39	0.0266	7.84e-15	3.91e-13
GO_REGULATION_OF_BODY_FLUID_LEVELS	506	Any process that modulates the levels of body fluids.	24	0.0474	9.2e-15	4.53e-13
GO_RESPONSE_TO_ACID_CHEMICAL	319	Any process that results in a change in state or activity of a cell or an organism (in terms of movement, secretion, enzyme production, gene expression, etc.) as a result of a stimulus by the chemical structure of the anion portion of a dissociated acid (rather than the acid acting as a proton donor). The acid chemical may be in gaseous, liquid or solid form.	20	0.0627	9.35e-15	4.56e-13
GO_ENDOCYTOSIS	509	A vesicle-mediated transport process in which cells take up external materials or membrane constituents by the invagination of a small region of the plasma membrane to form a new membrane-bounded vesicle.	24	0.0472	1.05e-14	5.05e-13
GO_REGULATION_OF_CELLULAR_LOCALIZATION	1277	Any process that modulates the frequency, rate or extent of a process in which a cell, a substance, or a cellular entity is transported to, or maintained in a specific location within or in the membrane of a cell.	36	0.0282	1.61e-14	7.69e-13
GO_COLLAGEN_FIBRIL_ORGANIZATION	38	Any process that determines the size and arrangement of collagen fibrils within an extracellular matrix.	10	0.2632	2.04e-14	9.62e-13
GO_CATABOLIC_PROCESS	1773	The chemical reactions and pathways resulting in the breakdown of substances, including the breakdown of carbon compounds with the liberation of energy for use by the cell or organism.	42	0.0237	3.15e-14	1.47e-12
GO_RESPONSE_TO_ABIOTIC_STIMULUS	1024	Any process that results in a change in state or activity of a cell or an organism (in terms of movement, secretion, enzyme production, gene expression, etc.) as a result of an abiotic (non-living) stimulus.	32	0.0312	3.28e-14	1.52e-12
GO_SECRETION_BY_CELL	486	The controlled release of a substance by a cell.	23	0.0473	3.55e-14	1.62e-12
GO_EXTRACELLULAR_MATRIX_DISASSEMBLY	76	A process that results in the breakdown of the extracellular matrix.	12	0.1579	3.66e-14	1.66e-12
GO_REGULATION_OF_WOUND_HEALING	126	Any process that modulates the rate, frequency, or extent of the series of events that restore integrity to a damaged tissue, following an injury.	14	0.1111	4.11e-14	1.84e-12
GO_REGULATION_OF_PEPTIDASE_ACTIVITY	392	Any process that modulates the frequency, rate or extent of peptidase activity, the hydrolysis of peptide bonds within proteins.	21	0.0536	4.35e-14	1.93e-12

## Sheet: edgeR
Gene Set Name	# Genes in Gene Set (K)	Description	# Genes in Overlap (k)	k/K	p-value	FDR q-value
GO_TISSUE_DEVELOPMENT	1518	The process whose specific outcome is the progression of a tissue over time, from its formation to the mature structure.	64	0.0422	1.06e-38	4.69e-35
GO_REGULATION_OF_CELL_DEATH	1472	Any process that modulates the rate or frequency of cell death. Cell death is the specific activation or halting of processes within a cell so that its vital functions markedly cease, rather than simply deteriorating gradually over time, which culminates in cell death.	60	0.0408	2.25e-35	4.98e-32
GO_EXTRACELLULAR_STRUCTURE_ORGANIZATION	304	A process that is carried out at the cellular level which results in the assembly, arrangement of constituent parts, or disassembly of structures in the space external to the outermost structure of a cell. For cells without external protective or external encapsulating structures this refers to space outside of the plasma membrane, and also covers the host cell environment outside an intracellula…	33	0.1086	4.94e-33	7.3e-30
GO_RESPONSE_TO_ENDOGENOUS_STIMULUS	1450	Any process that results in a change in state or activity of a cell or an organism (in terms of movement, secretion, enzyme production, gene expression, etc.) as a result of a stimulus arising within the organism.	56	0.0386	9.59e-32	1.06e-28
GO_CIRCULATORY_SYSTEM_DEVELOPMENT	788	The process whose specific outcome is the progression of the circulatory system over time, from its formation to the mature structure. The circulatory system is the organ system that passes nutrients (such as amino acids and electrolytes), gases, hormones, blood cells, etc. to and from cells in the body to help fight diseases and help stabilize body temperature and pH to maintain homeostasis.	43	0.0546	2.62e-30	2.32e-27
GO_PROTEIN_LOCALIZATION	1805	Any process in which a protein is transported to, or maintained in, a specific location.	59	0.0327	1.21e-29	8.93e-27
GO_CELLULAR_RESPONSE_TO_ORGANIC_SUBSTANCE	1848	Any process that results in a change in state or activity of a cell (in terms of movement, secretion, enzyme production, gene expression, etc.) as a result of an organic substance stimulus.	59	0.0319	4.15e-29	2.63e-26
GO_REGULATION_OF_CELL_DIFFERENTIATION	1492	Any process that modulates the frequency, rate or extent of cell differentiation, the process in which relatively unspecialized cells acquire specialized structural and functional features.	53	0.0355	2.89e-28	1.6e-25
GO_RESPONSE_TO_OXYGEN_CONTAINING_COMPOUND	1381	Any process that results in a change in state or activity of a cell or an organism (in terms of movement, secretion, enzyme production, gene expression, etc.) as a result of an oxygen-containing compound stimulus.	51	0.0369	5.87e-28	2.89e-25
GO_RESPONSE_TO_WOUNDING	563	Any process that results in a change in state or activity of a cell or an organism (in terms of movement, secretion, enzyme production, gene expression, etc.) as a result of a stimulus indicating damage to the organism.	36	0.0639	8.46e-28	3.75e-25
GO_REGULATION_OF_MULTICELLULAR_ORGANISMAL_DEVELOPMENT	1672	Any process that modulates the frequency, rate or extent of multicellular organismal development.	55	0.0329	1.03e-27	4.16e-25
GO_INTERSPECIES_INTERACTION_BETWEEN_ORGANISMS	662	Any process in which an organism has an effect on an organism of a different species.	38	0.0574	1.3e-27	4.82e-25
GO_CELLULAR_MACROMOLECULE_LOCALIZATION	1234	Any process in which a macromolecule is transported to, and/or maintained in, a specific location at the level of a cell. Localization at the cellular level encompasses movement within the cell, from within the cell to the cell surface, or from one location to another at the surface of a cell.	48	0.0389	2.8e-27	9.55e-25
GO_REGULATION_OF_CELLULAR_COMPONENT_MOVEMENT	771	Any process that modulates the frequency, rate or extent of the movement of a cellular component.	39	0.0506	2.65e-26	8.39e-24
GO_POSITIVE_REGULATION_OF_RESPONSE_TO_STIMULUS	1929	Any process that activates, maintains or increases the rate of a response to a stimulus. Response to stimulus is a change in state or activity of a cell or an organism (in terms of movement, secretion, enzyme production, gene expression, etc.) as a result of a stimulus.	56	0.029	1.48e-25	4.37e-23
GO_ESTABLISHMENT_OF_LOCALIZATION_IN_CELL	1676	The directed movement of a substance or cellular entity, such as a protein complex or organelle, to a specific location within, or in the membrane of, a cell.	51	0.0304	3.81e-24	1.06e-21
GO_REGULATION_OF_CELL_DEVELOPMENT	836	Any process that modulates the rate, frequency or extent of the progression of the cell over time, from its formation to the mature structure. Cell development does not include the steps involved in committing a cell to a specific fate.	38	0.0455	5.35e-24	1.4e-21
GO_POSITIVE_REGULATION_OF_DEVELOPMENTAL_PROCESS	1142	Any process that activates or increases the rate or extent of development, the biological process whose specific outcome is the progression of an organism over time from an initial condition (e.g. a zygote, or a young adult) to a later condition (e.g. a multicellular animal or an aged adult).	43	0.0377	6.8e-24	1.67e-21
GO_ESTABLISHMENT_OF_PROTEIN_LOCALIZATION	1423	The directed movement of a protein to a specific location.	47	0.033	1.03e-23	2.4e-21
GO_BIOLOGICAL_ADHESION	1032	The attachment of a cell or organism to a substrate, another cell, or other organism. Biological adhesion includes intracellular attachment between membrane regions.	41	0.0397	1.16e-23	2.58e-21
GO_VESICLE_MEDIATED_TRANSPORT	1239	A cellular transport process in which transported substances are moved in membrane-bounded vesicles; transported substances are enclosed in the vesicle lumen or located in the vesicle membrane. The process begins with a step that directs a substance to the forming vesicle, and includes vesicle budding and coating. Vesicles are then targeted to, and fuse with, an acceptor membrane.	44	0.0355	1.93e-23	4.08e-21
GO_WOUND_HEALING	470	The series of events that restore integrity to a damaged tissue, following an injury.	30	0.0638	2.9e-23	5.85e-21
GO_POSITIVE_REGULATION_OF_MULTICELLULAR_ORGANISMAL_PROCESS	1395	Any process that activates or increases the frequency, rate or extent of an organismal process, any of the processes pertinent to the function of an organism above the cellular level; includes the integrated processes of tissues and organs.	46	0.033	3.5e-23	6.75e-21
GO_CELLULAR_RESPONSE_TO_ENDOGENOUS_STIMULUS	1008	Any process that results in a change in state or activity of a cell (in terms of movement, secretion, enzyme production, gene expression, etc.) as a result of a stimulus arising within the organism.	40	0.0397	4.48e-23	8.28e-21
GO_VIRAL_LIFE_CYCLE	290	A set of processes which all viruses follow to ensure survival; includes attachment and entry of the virus particle, decoding of genome information, translation of viral mRNA by host ribosomes, genome replication, and assembly and release of viral particles containing the genome.	25	0.0862	9.94e-23	1.76e-20
GO_VASCULATURE_DEVELOPMENT	469	The process whose specific outcome is the progression of the vasculature over time, from its formation to the mature structure. The vasculature is an interconnected tubular multi-tissue structure that contains fluid that is actively transported around the organism.	29	0.0618	3.91e-22	6.67e-20
GO_CELL_DEVELOPMENT	1426	The process whose specific outcome is the progression of the cell over time, from its formation to the mature structure. Cell development does not include the steps involved in committing a cell to a specific fate.	45	0.0316	6.33e-22	1.04e-19
GO_PROTEIN_TARGETING_TO_MEMBRANE	157	The process of directing proteins towards a membrane, usually using signals contained within the protein.	20	0.1274	7.89e-22	1.25e-19
GO_PROTEIN_COMPLEX_SUBUNIT_ORGANIZATION	1527	Any process in which macromolecules aggregate, disaggregate, or are modified, resulting in the formation, disassembly, or alteration of a protein complex.	46	0.0301	1.34e-21	2.05e-19
GO_NEGATIVE_REGULATION_OF_CELL_DEATH	872	Any process that decreases the rate or frequency of cell death. Cell death is the specific activation or halting of processes within a cell so that its vital functions markedly cease, rather than simply deteriorating gradually over time, which culminates in cell death.	36	0.0413	2.2e-21	3.26e-19
GO_NEUROGENESIS	1402	Generation of cells within the nervous system.	44	0.0314	2.38e-21	3.4e-19
GO_MOVEMENT_OF_CELL_OR_SUBCELLULAR_COMPONENT	1275	The directed, self-propelled movement of a cell or subcellular component without the involvement of an external agent such as a transporter or a pore.	42	0.0329	3.6e-21	5e-19
GO_MULTICELLULAR_ORGANISMAL_MACROMOLECULE_METABOLIC_PROCESS	79	The chemical reactions and pathways involving macromolecules, large molecules including proteins, nucleic acids and carbohydrates, in multicellular organisms occurring at the tissue, organ, or organismal level.	16	0.2025	4.15e-21	5.58e-19
GO_ANATOMICAL_STRUCTURE_FORMATION_INVOLVED_IN_MORPHOGENESIS	957	The developmental process pertaining to the initial formation of an anatomical structure from unspecified parts. This process begins with the specific processes that contribute to the appearance of the discrete structure and ends when the structural rudiment is recognizable. An anatomical structure is any biological entity that occupies space and is distinguished from its surroundings. Anatomical…	37	0.0387	5.28e-21	6.89e-19
GO_MEMBRANE_ORGANIZATION	899	A process which results in the assembly, arrangement of constituent parts, or disassembly of a membrane. A membrane is a double layer of lipid molecules that encloses all cells, and, in eukaryotes, many organelles; may be a single or double lipid bilayer; also includes associated proteins.	36	0.04	5.98e-21	7.58e-19
GO_POSITIVE_REGULATION_OF_CELL_COMMUNICATION	1532	Any process that increases the frequency, rate or extent of cell communication. Cell communication is the process that mediates interactions between a cell and its surroundings. Encompasses interactions such as signaling or attachment between one cell and another cell, between a cell and an extracellular matrix, or between a cell and any other aspect of its environment.	45	0.0294	1.05e-20	1.3e-18
GO_CELLULAR_RESPONSE_TO_OXYGEN_CONTAINING_COMPOUND	799	Any process that results in a change in state or activity of a cell (in terms of movement, secretion, enzyme production, gene expression, etc.) as a result of an oxygen-containing compound stimulus.	34	0.0426	1.22e-20	1.46e-18
GO_CATABOLIC_PROCESS	1773	The chemical reactions and pathways resulting in the breakdown of substances, including the breakdown of carbon compounds with the liberation of energy for use by the cell or organism.	48	0.0271	1.29e-20	1.51e-18
GO_POSITIVE_REGULATION_OF_CELL_DEATH	605	Any process that increases the rate or frequency of cell death. Cell death is the specific activation or halting of processes within a cell so that its vital functions markedly cease, rather than simply deteriorating gradually over time, which culminates in cell death.	30	0.0496	3.78e-20	4.3e-18
GO_PROTEIN_LOCALIZATION_TO_MEMBRANE	376	A process in which a protein is transported to, or maintained in, a specific location in a membrane.	25	0.0665	5.65e-20	6.27e-18
GO_INTRACELLULAR_PROTEIN_TRANSPORT	781	The directed movement of proteins in a cell, including the movement of proteins between specific compartments or structures within a cell, such as organelles of a eukaryotic cell.	33	0.0423	5.79e-20	6.27e-18
GO_MULTICELLULAR_ORGANISM_METABOLIC_PROCESS	93	The chemical reactions and pathways in a single multicellular organism that occur at the tissue, organ, or organismal level. These processes, unlike cellular metabolism, can include transport of substances between cells when that transport is required.	16	0.172	6.86e-20	7.25e-18
GO_MUSCLE_STRUCTURE_DEVELOPMENT	432	The progression of a muscle structure over time, from its formation to its mature state. Muscle structures are contractile cells, tissues or organs that are found in multicellular organisms.	26	0.0602	1.18e-19	1.22e-17
GO_PROTEIN_TARGETING	406	The process of targeting specific proteins to particular regions of the cell, typically membrane-bounded subcellular organelles. Usually requires an organelle specific protein sequence motif.	25	0.0616	3.57e-19	3.59e-17
GO_RESPONSE_TO_HORMONE	893	Any process that results in a change in state or activity of a cell or an organism (in terms of movement, secretion, enzyme production, gene expression, etc.) as a result of a hormone stimulus.	34	0.0381	3.76e-19	3.71e-17
GO_REGULATION_OF_PHOSPHORUS_METABOLIC_PROCESS	1618	Any process that modulates the frequency, rate or extent of the chemical reactions and pathways involving phosphorus or compounds containing phosphorus.	44	0.0272	5.5e-19	5.3e-17
GO_RESPONSE_TO_ORGANIC_CYCLIC_COMPOUND	917	Any process that results in a change in state or activity of a cell or an organism (in terms of movement, secretion, enzyme production, gene expression, etc.) as a result of an organic cyclic compound stimulus.	34	0.0371	8.45e-19	7.98e-17
GO_REGULATION_OF_TRANSPORT	1804	Any process that modulates the frequency, rate or extent of the directed movement of substances (such as macromolecules, small molecules, ions) into, out of or within a cell, or between cells, by means of some agent such as a transporter or pore.	46	0.0255	9.48e-19	8.76e-17
GO_REGULATION_OF_NERVOUS_SYSTEM_DEVELOPMENT	750	Any process that modulates the frequency, rate or extent of nervous system development, the origin and formation of nervous tissue.	31	0.0413	1.56e-18	1.41e-16
GO_POSITIVE_REGULATION_OF_CELL_DIFFERENTIATION	823	Any process that activates or increases the frequency, rate or extent of cell differentiation.	32	0.0389	2.47e-18	2.19e-16
GO_EMBRYO_DEVELOPMENT	894	The process whose specific outcome is the progression of an embryo from its formation until the end of its embryonic life stage. The end of the embryonic stage is organism-specific. For example, for mammals, the process would begin with zygote formation and end with birth. For insects, the process would begin at zygote formation and end with larval hatching. For plant zygotic embryos, this would …	33	0.0369	3.27e-18	2.84e-16
GO_ACTIN_FILAMENT_BASED_PROCESS	450	Any cellular process that depends upon or alters the actin cytoskeleton, that part of the cytoskeleton comprising actin filaments and their associated proteins.	25	0.0556	4.1e-18	3.43e-16
GO_CYTOSKELETON_ORGANIZATION	838	A process that is carried out at the cellular level which results in the assembly, arrangement of constituent parts, or disassembly of cytoskeletal structures.	32	0.0382	4.15e-18	3.43e-16
GO_POSITIVE_REGULATION_OF_MOLECULAR_FUNCTION	1791	Any process that activates or increases the rate or extent of a molecular function, an elemental biological activity occurring at the molecular level, such as catalysis or binding.	45	0.0251	4.17e-18	3.43e-16
GO_BLOOD_VESSEL_MORPHOGENESIS	364	The process in which the anatomical structures of blood vessels are generated and organized. The blood vessel is the vasculature carrying blood.	23	0.0632	5.65e-18	4.56e-16
GO_LOCOMOTION	1114	Self-propelled movement of a cell or organism from one location to another.	36	0.0323	5.86e-18	4.64e-16
GO_PROTEIN_LOCALIZATION_TO_ENDOPLASMIC_RETICULUM	123	A process in which a protein is transported to, or maintained in, a location within the endoplasmic reticulum.	16	0.1301	7.41e-18	5.76e-16
GO_RESPONSE_TO_EXTERNAL_STIMULUS	1821	Any process that results in a change in state or activity of a cell or an organism (in terms of movement, secretion, enzyme production, gene expression, etc.) as a result of an external stimulus.	45	0.0247	7.79e-18	5.96e-16
GO_NEGATIVE_REGULATION_OF_RESPONSE_TO_STIMULUS	1360	Any process that stops, prevents, or reduces the frequency, rate or extent of a response to a stimulus. Response to stimulus is a change in state or activity of a cell or an organism (in terms of movement, secretion, enzyme production, gene expression, etc.) as a result of a stimulus.	39	0.0287	1.2e-17	9.01e-16
GO_RESPONSE_TO_GROWTH_FACTOR	475	Any process that results in a change in state or activity of a cell or an organism (in terms of movement, secretion, enzyme production, gene expression, etc.) as a result of a growth factor stimulus.	25	0.0526	1.46e-17	1.08e-15
GO_ESTABLISHMENT_OF_PROTEIN_LOCALIZATION_TO_ENDOPLASMIC_RETICULUM	104	The directed movement of a protein to a specific location in the endoplasmic reticulum.	15	0.1442	1.62e-17	1.18e-15
GO_REGULATION_OF_ANATOMICAL_STRUCTURE_MORPHOGENESIS	1021	Any process that modulates the frequency, rate or extent of anatomical structure morphogenesis.	34	0.0333	2.17e-17	1.55e-15
GO_REGULATION_OF_PROTEIN_MODIFICATION_PROCESS	1710	Any process that modulates the frequency, rate or extent of the covalent alteration of one or more amino acid residues within a protein.	43	0.0251	2.49e-17	1.76e-15
GO_ESTABLISHMENT_OF_PROTEIN_LOCALIZATION_TO_MEMBRANE	264	The directed movement of a protein to a specific location in a membrane.	20	0.0758	2.64e-17	1.83e-15
GO_SINGLE_ORGANISM_CELLULAR_LOCALIZATION	898	A cellular localization which involves only one organism.	32	0.0356	3e-17	2.05e-15
GO_ORGAN_MORPHOGENESIS	841	Morphogenesis of an organ. An organ is defined as a tissue or set of tissues that work together to perform a specific function or functions. Morphogenesis is the process in which anatomical structures are generated and organized. Organs are commonly observed as visibly distinct structures, but may also exist as loosely associated clusters of cells that work together to perform a specific function…	31	0.0369	3.83e-17	2.58e-15
GO_POSITIVE_REGULATION_OF_GENE_EXPRESSION	1733	Any process that increases the frequency, rate or extent of gene expression. Gene expression is the process in which a gene's coding sequence is converted into a mature gene product or products (proteins or RNA). This includes the production of an RNA transcript as well as any processing to produce a mature RNA product or an mRNA (for protein-coding genes) and the translation of that mRNA into pr…	43	0.0248	4.03e-17	2.67e-15
GO_POSITIVE_REGULATION_OF_PROTEIN_METABOLIC_PROCESS	1492	Any process that activates or increases the frequency, rate or extent of the chemical reactions and pathways involving a protein.	40	0.0268	4.33e-17	2.83e-15
GO_REGULATION_OF_INTRACELLULAR_SIGNAL_TRANSDUCTION	1656	Any process that modulates the frequency, rate or extent of intracellular signal transduction.	42	0.0254	4.56e-17	2.93e-15
GO_MULTI_ORGANISM_METABOLIC_PROCESS	138	A metabolic process - chemical reactions and pathways, including anabolism and catabolism, by which living organisms transform chemical substances - which involves more than one organism.	16	0.1159	4.88e-17	3.09e-15
GO_NEGATIVE_REGULATION_OF_MULTICELLULAR_ORGANISMAL_PROCESS	983	Any process that stops, prevents, or reduces the frequency, rate or extent of an organismal process, the processes pertinent to the function of an organism above the cellular level; includes the integrated processes of tissues and organs.	33	0.0336	5.27e-17	3.29e-15
GO_NEGATIVE_REGULATION_OF_CELLULAR_COMPONENT_ORGANIZATION	684	Any process that stops, prevents, or reduces the frequency, rate or extent of a process involved in the formation, arrangement of constituent parts, or disassembly of cell structures, including the plasma membrane and any external encapsulating structures such as the cell wall and cell envelope.	28	0.0409	1.01e-16	6.2e-15
GO_NEGATIVE_REGULATION_OF_MOLECULAR_FUNCTION	1079	Any process that stops or reduces the rate or extent of a molecular function, an elemental biological activity occurring at the molecular level, such as catalysis or binding.	34	0.0315	1.12e-16	6.82e-15
GO_NUCLEAR_TRANSCRIBED_MRNA_CATABOLIC_PROCESS_NONSENSE_MEDIATED_DECAY	118	The nonsense-mediated decay pathway for nuclear-transcribed mRNAs degrades mRNAs in which an amino-acid codon has changed to a nonsense codon; this prevents the translation of such mRNAs into truncated, and potentially harmful, proteins.	15	0.1271	1.15e-16	6.85e-15
GO_POSITIVE_REGULATION_OF_CELLULAR_COMPONENT_ORGANIZATION	1152	Any process that activates or increases the frequency, rate or extent of a process involved in the formation, arrangement of constituent parts, or disassembly of cell structures, including the plasma membrane and any external encapsulating structures such as the cell wall and cell envelope.	35	0.0304	1.16e-16	6.85e-15
GO_EPITHELIUM_DEVELOPMENT	945	The process whose specific outcome is the progression of an epithelium over time, from its formation to the mature structure. An epithelium is a tissue that covers the internal or external surfaces of an anatomical structure.	32	0.0339	1.28e-16	7.42e-15
GO_POSITIVE_REGULATION_OF_LOCOMOTION	420	Any process that activates or increases the frequency, rate or extent of locomotion of a cell or organism.	23	0.0548	1.29e-16	7.42e-15
GO_IMMUNE_SYSTEM_PROCESS	1984	Any process involved in the development or functioning of the immune system, an organismal system for calibrated responses to potential internal or invasive threats.	45	0.0227	1.88e-16	1.07e-14
GO_REGULATION_OF_CELL_PROLIFERATION	1496	Any process that modulates the frequency, rate or extent of cell proliferation.	39	0.0261	2.81e-16	1.58e-14
GO_RESPONSE_TO_NITROGEN_COMPOUND	859	Any process that results in a change in state or activity of a cell or an organism (in terms of movement, secretion, enzyme production, gene expression, etc.) as a result of a nitrogen compound stimulus.	30	0.0349	5.4e-16	3e-14
GO_PROTEIN_LOCALIZATION_TO_ORGANELLE	556	A process in which a protein is transported to, or maintained in, a location within an organelle.	25	0.045	5.66e-16	3.1e-14
GO_NEGATIVE_REGULATION_OF_DEVELOPMENTAL_PROCESS	801	Any process that stops, prevents or reduces the rate or extent of development, the biological process whose specific outcome is the progression of an organism over time from an initial condition (e.g. a zygote, or a young adult) to a later condition (e.g. a multicellular animal or an aged adult).	29	0.0362	6.78e-16	3.67e-14
GO_ENDOCYTOSIS	509	A vesicle-mediated transport process in which cells take up external materials or membrane constituents by the invagination of a small region of the plasma membrane to form a new membrane-bounded vesicle.	24	0.0472	7.79e-16	4.17e-14
GO_ESTABLISHMENT_OF_PROTEIN_LOCALIZATION_TO_ORGANELLE	361	The directed movement of a protein to a specific location on or in an organelle. Encompasses establishment of localization in the membrane or lumen of a membrane-bounded organelle.	21	0.0582	8.59e-16	4.53e-14
GO_RESPONSE_TO_INORGANIC_SUBSTANCE	479	Any process that results in a change in state or activity of a cell or an organism (in terms of movement, secretion, enzyme production, gene expression, etc.) as a result of an inorganic substance stimulus.	23	0.048	2.17e-15	1.13e-13
GO_OSSIFICATION	251	The formation of bone or of a bony substance, or the conversion of fibrous tissue or of cartilage into bone or a bony substance.	18	0.0717	2.8e-15	1.45e-13
GO_ANGIOGENESIS	293	Blood vessel formation when new vessels emerge from the proliferation of pre-existing blood vessels.	19	0.0648	2.94e-15	1.49e-13
GO_TRANSLATIONAL_INITIATION	146	The process preceding formation of the peptide bond between the first two amino acids of a protein. This includes the formation of a complex of the ribosome, mRNA, and an initiation complex that contains the first aminoacyl-tRNA.	15	0.1027	2.96e-15	1.49e-13
GO_REGULATION_OF_NEURON_DIFFERENTIATION	554	Any process that modulates the frequency, rate or extent of neuron differentiation.	24	0.0433	5.05e-15	2.52e-13
GO_POSITIVE_REGULATION_OF_TRANSPORT	936	Any process that activates or increases the frequency, rate or extent of the directed movement of substances (such as macromolecules, small molecules, ions) into, out of or within a cell, or between cells, by means of some agent such as a transporter or pore.	30	0.0321	5.2e-15	2.56e-13
GO_NEGATIVE_REGULATION_OF_PROTEIN_METABOLIC_PROCESS	1087	Any process that stops, prevents, or reduces the frequency, rate or extent of chemical reactions and pathways involving a protein.	32	0.0294	6.3e-15	3.07e-13
GO_RESPONSE_TO_ABIOTIC_STIMULUS	1024	Any process that results in a change in state or activity of a cell or an organism (in terms of movement, secretion, enzyme production, gene expression, etc.) as a result of an abiotic (non-living) stimulus.	31	0.0303	8.19e-15	3.95e-13
GO_RESPONSE_TO_LIPID	888	Any process that results in a change in state or activity of a cell or an organism (in terms of movement, secretion, enzyme production, gene expression, etc.) as a result of a lipid stimulus.	29	0.0327	9.5e-15	4.53e-13
GO_POSITIVE_REGULATION_OF_PHOSPHORUS_METABOLIC_PROCESS	1036	Any process that increases the frequency, rate or extent of the chemical reactions and pathways involving phosphorus or compounds containing phosphorus.	31	0.0299	1.12e-14	5.28e-13
GO_ENDODERMAL_CELL_DIFFERENTIATION	40	The process in which a relatively unspecialized cell acquires the specialized features of an endoderm cell, a cell of the inner of the three germ layers of the embryo.	10	0.25	1.14e-14	5.3e-13
GO_NEGATIVE_REGULATION_OF_CELL_COMMUNICATION	1192	Any process that decreases the frequency, rate or extent of cell communication. Cell communication is the process that mediates interactions between a cell and its surroundings. Encompasses interactions such as signaling or attachment between one cell and another cell, between a cell and an extracellular matrix, or between a cell and any other aspect of its environment.	33	0.0277	1.29e-14	5.97e-13
GO_RESPONSE_TO_ACID_CHEMICAL	319	Any process that results in a change in state or activity of a cell or an organism (in terms of movement, secretion, enzyme production, gene expression, etc.) as a result of a stimulus by the chemical structure of the anion portion of a dissociated acid (rather than the acid acting as a proton donor). The acid chemical may be in gaseous, liquid or solid form.	19	0.0596	1.38e-14	6.29e-13
GO_REGULATION_OF_RESPONSE_TO_STRESS	1468	Any process that modulates the frequency, rate or extent of a response to stress. Response to stress is a change in state or activity of a cell or an organism (in terms of movement, secretion, enzyme production, gene expression, etc.) as a result of a disturbance in organismal or cellular homeostasis, usually, but not necessarily, exogenous (e.g. temperature, humidity, ionizing radiation).	36	0.0245	2.79e-14	1.26e-12
GO_NEGATIVE_REGULATION_OF_CELL_DIFFERENTIATION	609	Any process that stops, prevents, or reduces the frequency, rate or extent of cell differentiation.	24	0.0394	3.97e-14	1.78e-12
GO_REGULATION_OF_HYDROLASE_ACTIVITY	1327	Any process that modulates the frequency, rate or extent of hydrolase activity, the catalysis of the hydrolysis of various bonds, e.g. C-O, C-N, C-C, phosphoric anhydride bonds, etc. Hydrolase is the systematic name for any enzyme of EC class 3.	34	0.0256	4.53e-14	2.01e-12

## Sheet: SINCERA
Gene Set Name	# Genes in Gene Set (K)	Description	# Genes in Overlap (k)	k/K	p-value	FDR q-value
GO_BIOLOGICAL_ADHESION	1032	The attachment of a cell or organism to a substrate, another cell, or other organism. Biological adhesion includes intracellular attachment between membrane regions.	59	0.0572	1.55e-38	6.86e-35
GO_REGULATION_OF_CELL_DEATH	1472	Any process that modulates the rate or frequency of cell death. Cell death is the specific activation or halting of processes within a cell so that its vital functions markedly cease, rather than simply deteriorating gradually over time, which culminates in cell death.	59	0.0401	3.5e-30	7.77e-27
GO_HOMOPHILIC_CELL_ADHESION_VIA_PLASMA_MEMBRANE_ADHESION_MOLECULES	153	The attachment of a plasma membrane adhesion molecule in one cell to an identical molecule in an adjacent cell.	25	0.1634	5.25e-28	7.76e-25
GO_VESICLE_MEDIATED_TRANSPORT	1239	A cellular transport process in which transported substances are moved in membrane-bounded vesicles; transported substances are enclosed in the vesicle lumen or located in the vesicle membrane. The process begins with a step that directs a substance to the forming vesicle, and includes vesicle budding and coating. Vesicles are then targeted to, and fuse with, an acceptor membrane.	52	0.042	1.69e-27	1.87e-24
GO_CELL_CELL_ADHESION	608	The attachment of one cell to another cell via adhesion molecules.	39	0.0641	2.42e-27	2.15e-24
GO_EXTRACELLULAR_STRUCTURE_ORGANIZATION	304	A process that is carried out at the cellular level which results in the assembly, arrangement of constituent parts, or disassembly of structures in the space external to the outermost structure of a cell. For cells without external protective or external encapsulating structures this refers to space outside of the plasma membrane, and also covers the host cell environment outside an intracellula…	30	0.0987	1.12e-26	8.32e-24
GO_POSITIVE_REGULATION_OF_RESPONSE_TO_STIMULUS	1929	Any process that activates, maintains or increases the rate of a response to a stimulus. Response to stimulus is a change in state or activity of a cell or an organism (in terms of movement, secretion, enzyme production, gene expression, etc.) as a result of a stimulus.	62	0.0321	1.55e-26	9.82e-24
GO_PROTEIN_LOCALIZATION	1805	Any process in which a protein is transported to, or maintained in, a specific location.	60	0.0332	2.04e-26	1.13e-23
GO_RESPONSE_TO_OXYGEN_CONTAINING_COMPOUND	1381	Any process that results in a change in state or activity of a cell or an organism (in terms of movement, secretion, enzyme production, gene expression, etc.) as a result of an oxygen-containing compound stimulus.	52	0.0377	2.55e-25	1.26e-22
GO_TISSUE_DEVELOPMENT	1518	The process whose specific outcome is the progression of a tissue over time, from its formation to the mature structure.	54	0.0356	3.97e-25	1.76e-22
GO_CELL_CELL_ADHESION_VIA_PLASMA_MEMBRANE_ADHESION_MOLECULES	204	The attachment of one cell to another cell via adhesion molecules that are at least partially embedded in the plasma membrane.	25	0.1225	9.03e-25	3.64e-22
GO_RESPONSE_TO_ENDOGENOUS_STIMULUS	1450	Any process that results in a change in state or activity of a cell or an organism (in terms of movement, secretion, enzyme production, gene expression, etc.) as a result of a stimulus arising within the organism.	52	0.0359	2.35e-24	8.69e-22
GO_ESTABLISHMENT_OF_PROTEIN_LOCALIZATION	1423	The directed movement of a protein to a specific location.	49	0.0344	3.3e-22	1.13e-19
GO_RESPONSE_TO_WOUNDING	563	Any process that results in a change in state or activity of a cell or an organism (in terms of movement, secretion, enzyme production, gene expression, etc.) as a result of a stimulus indicating damage to the organism.	33	0.0586	4.91e-22	1.56e-19
GO_MOVEMENT_OF_CELL_OR_SUBCELLULAR_COMPONENT	1275	The directed, self-propelled movement of a cell or subcellular component without the involvement of an external agent such as a transporter or a pore.	46	0.0361	1.12e-21	3.2e-19
GO_POSITIVE_REGULATION_OF_CELL_COMMUNICATION	1532	Any process that increases the frequency, rate or extent of cell communication. Cell communication is the process that mediates interactions between a cell and its surroundings. Encompasses interactions such as signaling or attachment between one cell and another cell, between a cell and an extracellular matrix, or between a cell and any other aspect of its environment.	50	0.0326	1.18e-21	3.2e-19
GO_REGULATION_OF_CELLULAR_COMPONENT_MOVEMENT	771	Any process that modulates the frequency, rate or extent of the movement of a cellular component.	37	0.048	1.23e-21	3.2e-19
GO_CELLULAR_MACROMOLECULE_LOCALIZATION	1234	Any process in which a macromolecule is transported to, and/or maintained in, a specific location at the level of a cell. Localization at the cellular level encompasses movement within the cell, from within the cell to the cell surface, or from one location to another at the surface of a cell.	45	0.0365	2.14e-21	5.28e-19
GO_CELLULAR_RESPONSE_TO_ORGANIC_SUBSTANCE	1848	Any process that results in a change in state or activity of a cell (in terms of movement, secretion, enzyme production, gene expression, etc.) as a result of an organic substance stimulus.	54	0.0292	3.48e-21	8.12e-19
GO_ACTIN_FILAMENT_BASED_PROCESS	450	Any cellular process that depends upon or alters the actin cytoskeleton, that part of the cytoskeleton comprising actin filaments and their associated proteins.	29	0.0644	1.32e-20	2.93e-18
GO_CELL_DEVELOPMENT	1426	The process whose specific outcome is the progression of the cell over time, from its formation to the mature structure. Cell development does not include the steps involved in committing a cell to a specific fate.	47	0.033	1.52e-20	3.2e-18
GO_RESPONSE_TO_HORMONE	893	Any process that results in a change in state or activity of a cell or an organism (in terms of movement, secretion, enzyme production, gene expression, etc.) as a result of a hormone stimulus.	38	0.0426	2.07e-20	4.17e-18
GO_CIRCULATORY_SYSTEM_DEVELOPMENT	788	The process whose specific outcome is the progression of the circulatory system over time, from its formation to the mature structure. The circulatory system is the organ system that passes nutrients (such as amino acids and electrolytes), gases, hormones, blood cells, etc. to and from cells in the body to help fight diseases and help stabilize body temperature and pH to maintain homeostasis.	36	0.0457	2.24e-20	4.33e-18
GO_POSITIVE_REGULATION_OF_CELLULAR_COMPONENT_ORGANIZATION	1152	Any process that activates or increases the frequency, rate or extent of a process involved in the formation, arrangement of constituent parts, or disassembly of cell structures, including the plasma membrane and any external encapsulating structures such as the cell wall and cell envelope.	42	0.0365	5.32e-20	9.83e-18
GO_REGULATION_OF_TRANSPORT	1804	Any process that modulates the frequency, rate or extent of the directed movement of substances (such as macromolecules, small molecules, ions) into, out of or within a cell, or between cells, by means of some agent such as a transporter or pore.	50	0.0277	1.12e-18	1.99e-16
GO_ENZYME_LINKED_RECEPTOR_PROTEIN_SIGNALING_PATHWAY	689	Any series of molecular signals initiated by the binding of an extracellular ligand to a receptor on the surface of the target cell, where the receptor possesses catalytic activity or is closely associated with an enzyme such as a protein kinase, and ending with regulation of a downstream cellular process, e.g. transcription.	32	0.0464	2.04e-18	3.48e-16
GO_CELLULAR_RESPONSE_TO_OXYGEN_CONTAINING_COMPOUND	799	Any process that results in a change in state or activity of a cell (in terms of movement, secretion, enzyme production, gene expression, etc.) as a result of an oxygen-containing compound stimulus.	34	0.0426	2.38e-18	3.92e-16
GO_RESPONSE_TO_ORGANIC_CYCLIC_COMPOUND	917	Any process that results in a change in state or activity of a cell or an organism (in terms of movement, secretion, enzyme production, gene expression, etc.) as a result of an organic cyclic compound stimulus.	36	0.0393	2.93e-18	4.64e-16
GO_NEGATIVE_REGULATION_OF_CELL_DEATH	872	Any process that decreases the rate or frequency of cell death. Cell death is the specific activation or halting of processes within a cell so that its vital functions markedly cease, rather than simply deteriorating gradually over time, which culminates in cell death.	35	0.0401	4.5e-18	6.88e-16
GO_WOUND_HEALING	470	The series of events that restore integrity to a damaged tissue, following an injury.	27	0.0574	5.43e-18	8.03e-16
GO_PROTEIN_COMPLEX_SUBUNIT_ORGANIZATION	1527	Any process in which macromolecules aggregate, disaggregate, or are modified, resulting in the formation, disassembly, or alteration of a protein complex.	45	0.0295	7.63e-18	1.09e-15
GO_ESTABLISHMENT_OF_LOCALIZATION_IN_CELL	1676	The directed movement of a substance or cellular entity, such as a protein complex or organelle, to a specific location within, or in the membrane of, a cell.	47	0.028	8.92e-18	1.24e-15
GO_NEGATIVE_REGULATION_OF_MOLECULAR_FUNCTION	1079	Any process that stops or reduces the rate or extent of a molecular function, an elemental biological activity occurring at the molecular level, such as catalysis or binding.	38	0.0352	1.15e-17	1.54e-15
GO_POSITIVE_REGULATION_OF_CELL_DEATH	605	Any process that increases the rate or frequency of cell death. Cell death is the specific activation or halting of processes within a cell so that its vital functions markedly cease, rather than simply deteriorating gradually over time, which culminates in cell death.	29	0.0479	3.81e-17	4.97e-15
GO_CELLULAR_RESPONSE_TO_ENDOGENOUS_STIMULUS	1008	Any process that results in a change in state or activity of a cell (in terms of movement, secretion, enzyme production, gene expression, etc.) as a result of a stimulus arising within the organism.	36	0.0357	5.72e-17	7.25e-15
GO_NEUROGENESIS	1402	Generation of cells within the nervous system.	42	0.03	6.06e-17	7.47e-15
GO_REGULATION_OF_PROTEIN_LOCALIZATION	950	Any process that modulates the frequency, rate or extent of any process in which a protein is transported to, or maintained in, a specific location.	35	0.0368	6.23e-17	7.47e-15
GO_REGULATION_OF_PHOSPHORUS_METABOLIC_PROCESS	1618	Any process that modulates the frequency, rate or extent of the chemical reactions and pathways involving phosphorus or compounds containing phosphorus.	45	0.0278	6.58e-17	7.68e-15
GO_CYTOSKELETON_ORGANIZATION	838	A process that is carried out at the cellular level which results in the assembly, arrangement of constituent parts, or disassembly of cytoskeletal structures.	33	0.0394	7.49e-17	8.52e-15
GO_ANATOMICAL_STRUCTURE_FORMATION_INVOLVED_IN_MORPHOGENESIS	957	The developmental process pertaining to the initial formation of an anatomical structure from unspecified parts. This process begins with the specific processes that contribute to the appearance of the discrete structure and ends when the structural rudiment is recognizable. An anatomical structure is any biological entity that occupies space and is distinguished from its surroundings. Anatomical…	35	0.0366	7.79e-17	8.64e-15
GO_REGULATION_OF_CELLULAR_LOCALIZATION	1277	Any process that modulates the frequency, rate or extent of a process in which a cell, a substance, or a cellular entity is transported to, or maintained in a specific location within or in the membrane of a cell.	40	0.0313	8.06e-17	8.72e-15
GO_REGULATION_OF_PROTEIN_MODIFICATION_PROCESS	1710	Any process that modulates the frequency, rate or extent of the covalent alteration of one or more amino acid residues within a protein.	46	0.0269	9.97e-17	1.05e-14
GO_REGULATION_OF_MULTICELLULAR_ORGANISMAL_DEVELOPMENT	1672	Any process that modulates the frequency, rate or extent of multicellular organismal development.	45	0.0269	2.2e-16	2.27e-14
GO_POSITIVE_REGULATION_OF_MULTICELLULAR_ORGANISMAL_PROCESS	1395	Any process that activates or increases the frequency, rate or extent of an organismal process, any of the processes pertinent to the function of an organism above the cellular level; includes the integrated processes of tissues and organs.	41	0.0294	2.84e-16	2.86e-14
GO_POSITIVE_REGULATION_OF_PROTEIN_METABOLIC_PROCESS	1492	Any process that activates or increases the frequency, rate or extent of the chemical reactions and pathways involving a protein.	42	0.0282	5.28e-16	5.21e-14
GO_NEGATIVE_REGULATION_OF_PROTEIN_METABOLIC_PROCESS	1087	Any process that stops, prevents, or reduces the frequency, rate or extent of chemical reactions and pathways involving a protein.	36	0.0331	5.89e-16	5.68e-14
GO_REGULATION_OF_INTRACELLULAR_SIGNAL_TRANSDUCTION	1656	Any process that modulates the frequency, rate or extent of intracellular signal transduction.	44	0.0266	7.81e-16	7.37e-14
GO_NEGATIVE_REGULATION_OF_CELLULAR_COMPONENT_ORGANIZATION	684	Any process that stops, prevents, or reduces the frequency, rate or extent of a process involved in the formation, arrangement of constituent parts, or disassembly of cell structures, including the plasma membrane and any external encapsulating structures such as the cell wall and cell envelope.	29	0.0424	9.35e-16	8.64e-14
GO_REGULATION_OF_ORGANELLE_ORGANIZATION	1178	Any process that modulates the frequency, rate or extent of a process involved in the formation, arrangement of constituent parts, or disassembly of an organelle.	37	0.0314	1.18e-15	1.07e-13
GO_LOCOMOTION	1114	Self-propelled movement of a cell or organism from one location to another.	36	0.0323	1.25e-15	1.11e-13
GO_POSITIVE_REGULATION_OF_DEVELOPMENTAL_PROCESS	1142	Any process that activates or increases the rate or extent of development, the biological process whose specific outcome is the progression of an organism over time from an initial condition (e.g. a zygote, or a young adult) to a later condition (e.g. a multicellular animal or an aged adult).	36	0.0315	2.65e-15	2.3e-13
GO_RESPONSE_TO_LIPID	888	Any process that results in a change in state or activity of a cell or an organism (in terms of movement, secretion, enzyme production, gene expression, etc.) as a result of a lipid stimulus.	32	0.036	2.7e-15	2.3e-13
GO_INTRACELLULAR_PROTEIN_TRANSPORT	781	The directed movement of proteins in a cell, including the movement of proteins between specific compartments or structures within a cell, such as organelles of a eukaryotic cell.	30	0.0384	3.98e-15	3.33e-13
GO_POSITIVE_REGULATION_OF_LOCOMOTION	420	Any process that activates or increases the frequency, rate or extent of locomotion of a cell or organism.	23	0.0548	4.71e-15	3.87e-13
GO_VASCULATURE_DEVELOPMENT	469	The process whose specific outcome is the progression of the vasculature over time, from its formation to the mature structure. The vasculature is an interconnected tubular multi-tissue structure that contains fluid that is actively transported around the organism.	24	0.0512	5.26e-15	4.24e-13
GO_REGULATION_OF_CELL_ADHESION	629	Any process that modulates the frequency, rate or extent of attachment of a cell to another cell or to the extracellular matrix.	27	0.0429	7.12e-15	5.64e-13
GO_MUSCLE_STRUCTURE_DEVELOPMENT	432	The progression of a muscle structure over time, from its formation to its mature state. Muscle structures are contractile cells, tissues or organs that are found in multicellular organisms.	23	0.0532	8.57e-15	6.67e-13
GO_POSITIVE_REGULATION_OF_MOLECULAR_FUNCTION	1791	Any process that activates or increases the rate or extent of a molecular function, an elemental biological activity occurring at the molecular level, such as catalysis or binding.	44	0.0246	1.24e-14	9.48e-13
GO_REGULATION_OF_CELL_DIFFERENTIATION	1492	Any process that modulates the frequency, rate or extent of cell differentiation, the process in which relatively unspecialized cells acquire specialized structural and functional features.	40	0.0268	1.39e-14	1.04e-12
GO_TRANSMEMBRANE_RECEPTOR_PROTEIN_TYROSINE_KINASE_SIGNALING_PATHWAY	498	A series of molecular signals initiated by the binding of an extracellular ligand to a receptor on the surface of the target cell where the receptor possesses tyrosine kinase activity, and ending with regulation of a downstream cellular process, e.g. transcription.	24	0.0482	1.96e-14	1.45e-12
GO_RESPONSE_TO_EXTERNAL_STIMULUS	1821	Any process that results in a change in state or activity of a cell or an organism (in terms of movement, secretion, enzyme production, gene expression, etc.) as a result of an external stimulus.	44	0.0242	2.21e-14	1.61e-12
GO_CELL_MOTILITY	835	Any process involved in the controlled self-propelled movement of a cell that results in translocation of the cell from one place to another.	30	0.0359	2.27e-14	1.63e-12
GO_MEMBRANE_ORGANIZATION	899	A process which results in the assembly, arrangement of constituent parts, or disassembly of a membrane. A membrane is a double layer of lipid molecules that encloses all cells, and, in eukaryotes, many organelles; may be a single or double lipid bilayer; also includes associated proteins.	31	0.0345	2.45e-14	1.7e-12
GO_REGULATION_OF_CELL_SUBSTRATE_ADHESION	173	Any process that modulates the frequency, rate or extent of cell-substrate adhesion. Cell-substrate adhesion is the attachment of a cell to the underlying substrate via adhesion molecules.	16	0.0925	2.45e-14	1.7e-12
GO_RESPONSE_TO_NITROGEN_COMPOUND	859	Any process that results in a change in state or activity of a cell or an organism (in terms of movement, secretion, enzyme production, gene expression, etc.) as a result of a nitrogen compound stimulus.	30	0.0349	4.73e-14	3.23e-12
GO_OSSIFICATION	251	The formation of bone or of a bony substance, or the conversion of fibrous tissue or of cartilage into bone or a bony substance.	18	0.0717	4.9e-14	3.29e-12
GO_EXTRACELLULAR_MATRIX_DISASSEMBLY	76	A process that results in the breakdown of the extracellular matrix.	12	0.1579	6.6e-14	4.37e-12
GO_POSITIVE_REGULATION_OF_PROTEIN_MODIFICATION_PROCESS	1135	Any process that activates or increases the frequency, rate or extent of the covalent alteration of one or more amino acid residues within a protein.	34	0.03	7.11e-14	4.64e-12
GO_REGULATION_OF_CELL_PROLIFERATION	1496	Any process that modulates the frequency, rate or extent of cell proliferation.	39	0.0261	7.39e-14	4.75e-12
GO_REGULATION_OF_CELL_DEVELOPMENT	836	Any process that modulates the rate, frequency or extent of the progression of the cell over time, from its formation to the mature structure. Cell development does not include the steps involved in committing a cell to a specific fate.	29	0.0347	1.52e-13	9.6e-12
GO_POSITIVE_REGULATION_OF_PHOSPHORUS_METABOLIC_PROCESS	1036	Any process that increases the frequency, rate or extent of the chemical reactions and pathways involving phosphorus or compounds containing phosphorus.	32	0.0309	1.8e-13	1.12e-11
GO_PLATELET_DEGRANULATION	107	The regulated exocytosis of secretory granules containing preformed mediators such as histamine and serotonin by a platelet.	13	0.1215	1.96e-13	1.21e-11
GO_GOLGI_VESICLE_TRANSPORT	319	The directed movement of substances into, out of or within the Golgi apparatus, mediated by vesicles.	19	0.0596	2.7e-13	1.64e-11
GO_HOMEOSTATIC_PROCESS	1337	Any biological process involved in the maintenance of an internal steady state.	36	0.0269	2.88e-13	1.73e-11
GO_INTRACELLULAR_SIGNAL_TRANSDUCTION	1572	The process in which a signal is passed on to downstream components within the cell, which become activated themselves to further propagate the signal and finally trigger a change in the function or state of the cell.	39	0.0248	3.45e-13	2.04e-11
GO_CELL_DEATH	1001	Any biological process that results in permanent cessation of all vital functions of a cell. A cell should be considered dead when any one of the following molecular or morphological criteria is met: (1) the cell has lost the integrity of its plasma membrane; (2) the cell, including its nucleus, has undergone complete fragmentation into discrete bodies (frequently referred to as apoptotic bodies)…	31	0.031	4.11e-13	2.39e-11
GO_IMMUNE_SYSTEM_PROCESS	1984	Any process involved in the development or functioning of the immune system, an organismal system for calibrated responses to potential internal or invasive threats.	44	0.0222	4.15e-13	2.39e-11
GO_POSITIVE_REGULATION_OF_TRANSPORT	936	Any process that activates or increases the frequency, rate or extent of the directed movement of substances (such as macromolecules, small molecules, ions) into, out of or within a cell, or between cells, by means of some agent such as a transporter or pore.	30	0.0321	4.23e-13	2.41e-11
GO_POSITIVE_REGULATION_OF_INTRACELLULAR_SIGNAL_TRANSDUCTION	876	Any process that activates or increases the frequency, rate or extent of intracellular signal transduction.	29	0.0331	4.81e-13	2.7e-11
GO_REGULATION_OF_CELL_CYCLE	949	Any process that modulates the rate or extent of progression through the cell cycle.	30	0.0316	5.99e-13	3.32e-11
GO_NEGATIVE_REGULATION_OF_CATALYTIC_ACTIVITY	829	Any process that stops or reduces the activity of an enzyme.	28	0.0338	7.7e-13	4.22e-11
GO_NEGATIVE_REGULATION_OF_CELL_COMMUNICATION	1192	Any process that decreases the frequency, rate or extent of cell communication. Cell communication is the process that mediates interactions between a cell and its surroundings. Encompasses interactions such as signaling or attachment between one cell and another cell, between a cell and an extracellular matrix, or between a cell and any other aspect of its environment.	33	0.0277	1.45e-12	7.83e-11
GO_RESPONSE_TO_PEPTIDE	404	Any process that results in a change in state or activity of a cell or an organism (in terms of movement, secretion, enzyme production, gene expression, etc.) as a result of a peptide stimulus.	20	0.0495	1.91e-12	1.02e-10
GO_REGULATION_OF_APOPTOTIC_SIGNALING_PATHWAY	363	Any process that modulates the frequency, rate or extent of apoptotic signaling pathway.	19	0.0523	2.63e-12	1.39e-10
GO_ENDOMEMBRANE_SYSTEM_ORGANIZATION	465	A process that is carried out at the cellular level which results in the assembly, arrangement of constituent parts, or disassembly of the endomembrane system.	21	0.0452	3.01e-12	1.57e-10
GO_POSITIVE_REGULATION_OF_CELL_DIFFERENTIATION	823	Any process that activates or increases the frequency, rate or extent of cell differentiation.	27	0.0328	3.93e-12	2.03e-10
GO_RESPONSE_TO_GROWTH_FACTOR	475	Any process that results in a change in state or activity of a cell or an organism (in terms of movement, secretion, enzyme production, gene expression, etc.) as a result of a growth factor stimulus.	21	0.0442	4.49e-12	2.29e-10
GO_REGULATION_OF_CELLULAR_COMPONENT_BIOGENESIS	767	Any process that modulates the frequency, rate or extent of cellular component biogenesis, a process that results in the biosynthesis of constituent macromolecules, assembly, and arrangement of constituent parts of a cellular component.	26	0.0339	4.87e-12	2.45e-10
GO_RESPONSE_TO_INORGANIC_SUBSTANCE	479	Any process that results in a change in state or activity of a cell or an organism (in terms of movement, secretion, enzyme production, gene expression, etc.) as a result of an inorganic substance stimulus.	21	0.0438	5.26e-12	2.62e-10
GO_ORGAN_MORPHOGENESIS	841	Morphogenesis of an organ. An organ is defined as a tissue or set of tissues that work together to perform a specific function or functions. Morphogenesis is the process in which anatomical structures are generated and organized. Organs are commonly observed as visibly distinct structures, but may also exist as loosely associated clusters of cells that work together to perform a specific function…	27	0.0321	6.44e-12	3.17e-10
GO_SECRETION_BY_CELL	486	The controlled release of a substance by a cell.	21	0.0432	6.9e-12	3.36e-10
GO_NEGATIVE_REGULATION_OF_RESPONSE_TO_STIMULUS	1360	Any process that stops, prevents, or reduces the frequency, rate or extent of a response to a stimulus. Response to stimulus is a change in state or activity of a cell or an organism (in terms of movement, secretion, enzyme production, gene expression, etc.) as a result of a stimulus.	34	0.025	1.05e-11	5.05e-10
GO_RESPONSE_TO_OXIDATIVE_STRESS	352	Any process that results in a change in state or activity of a cell or an organism (in terms of movement, secretion, enzyme production, gene expression, etc.) as a result of oxidative stress, a state often resulting from exposure to high levels of reactive oxygen species, e.g. superoxide anions, hydrogen peroxide (H2O2), and hydroxyl radicals.	18	0.0511	1.47e-11	7e-10
GO_REGULATION_OF_ANATOMICAL_STRUCTURE_MORPHOGENESIS	1021	Any process that modulates the frequency, rate or extent of anatomical structure morphogenesis.	29	0.0284	1.95e-11	9.22e-10
GO_RESPONSE_TO_ABIOTIC_STIMULUS	1024	Any process that results in a change in state or activity of a cell or an organism (in terms of movement, secretion, enzyme production, gene expression, etc.) as a result of an abiotic (non-living) stimulus.	29	0.0283	2.09e-11	9.78e-10
GO_PHAGOCYTOSIS	190	An endocytosis process that results in the engulfment of external particulate material by phagocytes. The particles are initially contained within phagocytic vacuoles (phagosomes), which then fuse with primary lysosomes to effect digestion of the particles.	14	0.0737	2.31e-11	1.07e-09
GO_REGULATION_OF_HYDROLASE_ACTIVITY	1327	Any process that modulates the frequency, rate or extent of hydrolase activity, the catalysis of the hydrolysis of various bonds, e.g. C-O, C-N, C-C, phosphoric anhydride bonds, etc. Hydrolase is the systematic name for any enzyme of EC class 3.	33	0.0249	2.48e-11	1.13e-09
GO_HEART_DEVELOPMENT	466	The process whose specific outcome is the progression of the heart over time, from its formation to the mature structure. The heart is a hollow, muscular organ, which, by contracting rhythmically, keeps up the circulation of the blood.	20	0.0429	2.5e-11	1.13e-09
GO_BLOOD_VESSEL_MORPHOGENESIS	364	The process in which the anatomical structures of blood vessels are generated and organized. The blood vessel is the vasculature carrying blood.	18	0.0495	2.55e-11	1.14e-09
GO_CELLULAR_COMPONENT_MORPHOGENESIS	900	The process in which cellular structures, including whole cells or cell parts, are generated and organized.	27	0.03	2.97e-11	1.32e-09

## Sheet: EMDomics
Gene Set Name	# Genes in Gene Set (K)	Description	# Genes in Overlap (k)	k/K	p-value	FDR q-value
GO_REGULATION_OF_CELL_DEATH	1472	Any process that modulates the rate or frequency of cell death. Cell death is the specific activation or halting of processes within a cell so that its vital functions markedly cease, rather than simply deteriorating gradually over time, which culminates in cell death.	65	0.0442	4.28e-36	1.9e-32
GO_RESPONSE_TO_WOUNDING	563	Any process that results in a change in state or activity of a cell or an organism (in terms of movement, secretion, enzyme production, gene expression, etc.) as a result of a stimulus indicating damage to the organism.	44	0.0782	1.28e-34	2.85e-31
GO_POSITIVE_REGULATION_OF_RESPONSE_TO_STIMULUS	1929	Any process that activates, maintains or increases the rate of a response to a stimulus. Response to stimulus is a change in state or activity of a cell or an organism (in terms of movement, secretion, enzyme production, gene expression, etc.) as a result of a stimulus.	68	0.0353	7.39e-32	1.09e-28
GO_RESPONSE_TO_ENDOGENOUS_STIMULUS	1450	Any process that results in a change in state or activity of a cell or an organism (in terms of movement, secretion, enzyme production, gene expression, etc.) as a result of a stimulus arising within the organism.	60	0.0414	1.03e-31	1.14e-28
GO_TISSUE_DEVELOPMENT	1518	The process whose specific outcome is the progression of a tissue over time, from its formation to the mature structure.	61	0.0402	1.48e-31	1.31e-28
GO_RESPONSE_TO_OXYGEN_CONTAINING_COMPOUND	1381	Any process that results in a change in state or activity of a cell or an organism (in terms of movement, secretion, enzyme production, gene expression, etc.) as a result of an oxygen-containing compound stimulus.	58	0.042	5.67e-31	4.19e-28
GO_EXTRACELLULAR_STRUCTURE_ORGANIZATION	304	A process that is carried out at the cellular level which results in the assembly, arrangement of constituent parts, or disassembly of structures in the space external to the outermost structure of a cell. For cells without external protective or external encapsulating structures this refers to space outside of the plasma membrane, and also covers the host cell environment outside an intracellula…	32	0.1053	1.96e-29	1.24e-26
GO_VESICLE_MEDIATED_TRANSPORT	1239	A cellular transport process in which transported substances are moved in membrane-bounded vesicles; transported substances are enclosed in the vesicle lumen or located in the vesicle membrane. The process begins with a step that directs a substance to the forming vesicle, and includes vesicle budding and coating. Vesicles are then targeted to, and fuse with, an acceptor membrane.	52	0.042	1e-27	5.57e-25
GO_BIOLOGICAL_ADHESION	1032	The attachment of a cell or organism to a substrate, another cell, or other organism. Biological adhesion includes intracellular attachment between membrane regions.	48	0.0465	1.55e-27	7.66e-25
GO_POSITIVE_REGULATION_OF_CELL_COMMUNICATION	1532	Any process that increases the frequency, rate or extent of cell communication. Cell communication is the process that mediates interactions between a cell and its surroundings. Encompasses interactions such as signaling or attachment between one cell and another cell, between a cell and an extracellular matrix, or between a cell and any other aspect of its environment.	56	0.0366	6.98e-27	3.09e-24
GO_CELLULAR_RESPONSE_TO_ORGANIC_SUBSTANCE	1848	Any process that results in a change in state or activity of a cell (in terms of movement, secretion, enzyme production, gene expression, etc.) as a result of an organic substance stimulus.	60	0.0325	3.84e-26	1.55e-23
GO_WOUND_HEALING	470	The series of events that restore integrity to a damaged tissue, following an injury.	34	0.0723	8.89e-26	3.29e-23
GO_PROTEIN_COMPLEX_SUBUNIT_ORGANIZATION	1527	Any process in which macromolecules aggregate, disaggregate, or are modified, resulting in the formation, disassembly, or alteration of a protein complex.	54	0.0354	3.1e-25	1.06e-22
GO_REGULATION_OF_MULTICELLULAR_ORGANISMAL_DEVELOPMENT	1672	Any process that modulates the frequency, rate or extent of multicellular organismal development.	56	0.0335	4.99e-25	1.58e-22
GO_PROTEIN_LOCALIZATION	1805	Any process in which a protein is transported to, or maintained in, a specific location.	57	0.0316	3.16e-24	9.34e-22
GO_RESPONSE_TO_HORMONE	893	Any process that results in a change in state or activity of a cell or an organism (in terms of movement, secretion, enzyme production, gene expression, etc.) as a result of a hormone stimulus.	41	0.0459	2.3e-23	6.12e-21
GO_CELL_DEATH	1001	Any biological process that results in permanent cessation of all vital functions of a cell. A cell should be considered dead when any one of the following molecular or morphological criteria is met: (1) the cell has lost the integrity of its plasma membrane; (2) the cell, including its nucleus, has undergone complete fragmentation into discrete bodies (frequently referred to as apoptotic bodies)…	43	0.043	2.35e-23	6.12e-21
GO_POSITIVE_REGULATION_OF_CELL_DEATH	605	Any process that increases the rate or frequency of cell death. Cell death is the specific activation or halting of processes within a cell so that its vital functions markedly cease, rather than simply deteriorating gradually over time, which culminates in cell death.	35	0.0579	2.76e-23	6.8e-21
GO_CELLULAR_RESPONSE_TO_OXYGEN_CONTAINING_COMPOUND	799	Any process that results in a change in state or activity of a cell (in terms of movement, secretion, enzyme production, gene expression, etc.) as a result of an oxygen-containing compound stimulus.	39	0.0488	3.37e-23	7.86e-21
GO_REGULATION_OF_INTRACELLULAR_SIGNAL_TRANSDUCTION	1656	Any process that modulates the frequency, rate or extent of intracellular signal transduction.	53	0.032	8.79e-23	1.95e-20
GO_CIRCULATORY_SYSTEM_DEVELOPMENT	788	The process whose specific outcome is the progression of the circulatory system over time, from its formation to the mature structure. The circulatory system is the organ system that passes nutrients (such as amino acids and electrolytes), gases, hormones, blood cells, etc. to and from cells in the body to help fight diseases and help stabilize body temperature and pH to maintain homeostasis.	38	0.0482	1.94e-22	4.1e-20
GO_CELLULAR_RESPONSE_TO_ENDOGENOUS_STIMULUS	1008	Any process that results in a change in state or activity of a cell (in terms of movement, secretion, enzyme production, gene expression, etc.) as a result of a stimulus arising within the organism.	42	0.0417	2.51e-22	5.07e-20
GO_POSITIVE_REGULATION_OF_DEVELOPMENTAL_PROCESS	1142	Any process that activates or increases the rate or extent of development, the biological process whose specific outcome is the progression of an organism over time from an initial condition (e.g. a zygote, or a young adult) to a later condition (e.g. a multicellular animal or an aged adult).	44	0.0385	4.89e-22	9.44e-20
GO_ESTABLISHMENT_OF_PROTEIN_LOCALIZATION	1423	The directed movement of a protein to a specific location.	48	0.0337	1.38e-21	2.54e-19
GO_NEGATIVE_REGULATION_OF_MOLECULAR_FUNCTION	1079	Any process that stops or reduces the rate or extent of a molecular function, an elemental biological activity occurring at the molecular level, such as catalysis or binding.	42	0.0389	3.19e-21	5.66e-19
GO_RESPONSE_TO_ORGANIC_CYCLIC_COMPOUND	917	Any process that results in a change in state or activity of a cell or an organism (in terms of movement, secretion, enzyme production, gene expression, etc.) as a result of an organic cyclic compound stimulus.	39	0.0425	4.37e-21	7.46e-19
GO_REGULATION_OF_CELL_DIFFERENTIATION	1492	Any process that modulates the frequency, rate or extent of cell differentiation, the process in which relatively unspecialized cells acquire specialized structural and functional features.	48	0.0322	9.66e-21	1.59e-18
GO_POSITIVE_REGULATION_OF_MOLECULAR_FUNCTION	1791	Any process that activates or increases the rate or extent of a molecular function, an elemental biological activity occurring at the molecular level, such as catalysis or binding.	52	0.029	1.71e-20	2.71e-18
GO_ENZYME_LINKED_RECEPTOR_PROTEIN_SIGNALING_PATHWAY	689	Any series of molecular signals initiated by the binding of an extracellular ligand to a receptor on the surface of the target cell, where the receptor possesses catalytic activity or is closely associated with an enzyme such as a protein kinase, and ending with regulation of a downstream cellular process, e.g. transcription.	34	0.0493	1.8e-20	2.76e-18
GO_NEGATIVE_REGULATION_OF_CELL_DEATH	872	Any process that decreases the rate or frequency of cell death. Cell death is the specific activation or halting of processes within a cell so that its vital functions markedly cease, rather than simply deteriorating gradually over time, which culminates in cell death.	37	0.0424	5.23e-20	7.73e-18
GO_POSITIVE_REGULATION_OF_MULTICELLULAR_ORGANISMAL_PROCESS	1395	Any process that activates or increases the frequency, rate or extent of an organismal process, any of the processes pertinent to the function of an organism above the cellular level; includes the integrated processes of tissues and organs.	45	0.0323	1.63e-19	2.33e-17
GO_NEUROGENESIS	1402	Generation of cells within the nervous system.	45	0.0321	1.97e-19	2.74e-17
GO_MOVEMENT_OF_CELL_OR_SUBCELLULAR_COMPONENT	1275	The directed, self-propelled movement of a cell or subcellular component without the involvement of an external agent such as a transporter or a pore.	43	0.0337	2.21e-19	2.98e-17
GO_POSITIVE_REGULATION_OF_CELLULAR_COMPONENT_ORGANIZATION	1152	Any process that activates or increases the frequency, rate or extent of a process involved in the formation, arrangement of constituent parts, or disassembly of cell structures, including the plasma membrane and any external encapsulating structures such as the cell wall and cell envelope.	41	0.0356	2.46e-19	3.21e-17
GO_CELL_CELL_ADHESION	608	The attachment of one cell to another cell via adhesion molecules.	31	0.051	3.78e-19	4.65e-17
GO_CELL_DEVELOPMENT	1426	The process whose specific outcome is the progression of the cell over time, from its formation to the mature structure. Cell development does not include the steps involved in committing a cell to a specific fate.	45	0.0316	3.78e-19	4.65e-17
GO_POSITIVE_REGULATION_OF_INTRACELLULAR_SIGNAL_TRANSDUCTION	876	Any process that activates or increases the frequency, rate or extent of intracellular signal transduction.	36	0.0411	4.82e-19	5.78e-17
GO_ANATOMICAL_STRUCTURE_FORMATION_INVOLVED_IN_MORPHOGENESIS	957	The developmental process pertaining to the initial formation of an anatomical structure from unspecified parts. This process begins with the specific processes that contribute to the appearance of the discrete structure and ends when the structural rudiment is recognizable. An anatomical structure is any biological entity that occupies space and is distinguished from its surroundings. Anatomical…	37	0.0387	1.11e-18	1.29e-16
GO_ACTIN_FILAMENT_BASED_PROCESS	450	Any cellular process that depends upon or alters the actin cytoskeleton, that part of the cytoskeleton comprising actin filaments and their associated proteins.	27	0.06	1.38e-18	1.57e-16
GO_REGULATION_OF_PHOSPHORUS_METABOLIC_PROCESS	1618	Any process that modulates the frequency, rate or extent of the chemical reactions and pathways involving phosphorus or compounds containing phosphorus.	47	0.029	1.47e-18	1.63e-16
GO_RESPONSE_TO_NITROGEN_COMPOUND	859	Any process that results in a change in state or activity of a cell or an organism (in terms of movement, secretion, enzyme production, gene expression, etc.) as a result of a nitrogen compound stimulus.	35	0.0407	2.02e-18	2.18e-16
GO_REGULATION_OF_CELL_PROLIFERATION	1496	Any process that modulates the frequency, rate or extent of cell proliferation.	45	0.0301	2.33e-18	2.46e-16
GO_CELLULAR_MACROMOLECULE_LOCALIZATION	1234	Any process in which a macromolecule is transported to, and/or maintained in, a specific location at the level of a cell. Localization at the cellular level encompasses movement within the cell, from within the cell to the cell surface, or from one location to another at the surface of a cell.	41	0.0332	2.8e-18	2.89e-16
GO_REGULATION_OF_CELLULAR_COMPONENT_MOVEMENT	771	Any process that modulates the frequency, rate or extent of the movement of a cellular component.	33	0.0428	4.76e-18	4.8e-16
GO_HOMOPHILIC_CELL_ADHESION_VIA_PLASMA_MEMBRANE_ADHESION_MOLECULES	153	The attachment of a plasma membrane adhesion molecule in one cell to an identical molecule in an adjacent cell.	18	0.1176	6.28e-18	6.19e-16
GO_REGULATION_OF_PEPTIDASE_ACTIVITY	392	Any process that modulates the frequency, rate or extent of peptidase activity, the hydrolysis of peptide bonds within proteins.	25	0.0638	6.47e-18	6.24e-16
GO_REGULATION_OF_CELL_DEVELOPMENT	836	Any process that modulates the rate, frequency or extent of the progression of the cell over time, from its formation to the mature structure. Cell development does not include the steps involved in committing a cell to a specific fate.	34	0.0407	6.77e-18	6.39e-16
GO_HOMEOSTATIC_PROCESS	1337	Any biological process involved in the maintenance of an internal steady state.	42	0.0314	7.71e-18	7.12e-16
GO_POSITIVE_REGULATION_OF_PROTEIN_METABOLIC_PROCESS	1492	Any process that activates or increases the frequency, rate or extent of the chemical reactions and pathways involving a protein.	44	0.0295	1.2e-17	1.09e-15
GO_NEGATIVE_REGULATION_OF_MULTICELLULAR_ORGANISMAL_PROCESS	983	Any process that stops, prevents, or reduces the frequency, rate or extent of an organismal process, the processes pertinent to the function of an organism above the cellular level; includes the integrated processes of tissues and organs.	36	0.0366	1.86e-17	1.65e-15
GO_REGULATION_OF_TRANSPORT	1804	Any process that modulates the frequency, rate or extent of the directed movement of substances (such as macromolecules, small molecules, ions) into, out of or within a cell, or between cells, by means of some agent such as a transporter or pore.	48	0.0266	1.95e-17	1.7e-15
GO_ESTABLISHMENT_OF_LOCALIZATION_IN_CELL	1676	The directed movement of a substance or cellular entity, such as a protein complex or organelle, to a specific location within, or in the membrane of, a cell.	46	0.0274	3.09e-17	2.64e-15
GO_REGULATION_OF_HYDROLASE_ACTIVITY	1327	Any process that modulates the frequency, rate or extent of hydrolase activity, the catalysis of the hydrolysis of various bonds, e.g. C-O, C-N, C-C, phosphoric anhydride bonds, etc. Hydrolase is the systematic name for any enzyme of EC class 3.	41	0.0309	3.51e-17	2.94e-15
GO_VASCULATURE_DEVELOPMENT	469	The process whose specific outcome is the progression of the vasculature over time, from its formation to the mature structure. The vasculature is an interconnected tubular multi-tissue structure that contains fluid that is actively transported around the organism.	26	0.0554	4.19e-17	3.44e-15
GO_RESPONSE_TO_GROWTH_FACTOR	475	Any process that results in a change in state or activity of a cell or an organism (in terms of movement, secretion, enzyme production, gene expression, etc.) as a result of a growth factor stimulus.	26	0.0547	5.7e-17	4.59e-15
GO_REGULATION_OF_PROTEIN_MODIFICATION_PROCESS	1710	Any process that modulates the frequency, rate or extent of the covalent alteration of one or more amino acid residues within a protein.	46	0.0269	6.59e-17	5.22e-15
GO_RESPONSE_TO_OXIDATIVE_STRESS	352	Any process that results in a change in state or activity of a cell or an organism (in terms of movement, secretion, enzyme production, gene expression, etc.) as a result of oxidative stress, a state often resulting from exposure to high levels of reactive oxygen species, e.g. superoxide anions, hydrogen peroxide (H2O2), and hydroxyl radicals.	23	0.0653	8.35e-17	6.5e-15
GO_REGULATION_OF_APOPTOTIC_SIGNALING_PATHWAY	363	Any process that modulates the frequency, rate or extent of apoptotic signaling pathway.	23	0.0634	1.63e-16	1.25e-14
GO_RESPONSE_TO_REACTIVE_OXYGEN_SPECIES	191	Any process that results in a change in state or activity of a cell or an organism (in terms of movement, secretion, enzyme production, gene expression, etc.) as a result of a reactive oxygen species stimulus. Reactive oxygen species include singlet oxygen, superoxide, and oxygen free radicals.	18	0.0942	3.41e-16	2.57e-14
GO_POSITIVE_REGULATION_OF_CATALYTIC_ACTIVITY	1518	Any process that activates or increases the activity of an enzyme.	42	0.0277	6.57e-16	4.85e-14
GO_REGULATION_OF_CELL_ADHESION	629	Any process that modulates the frequency, rate or extent of attachment of a cell to another cell or to the extracellular matrix.	28	0.0445	6.77e-16	4.92e-14
GO_REGULATION_OF_ORGANELLE_ORGANIZATION	1178	Any process that modulates the frequency, rate or extent of a process involved in the formation, arrangement of constituent parts, or disassembly of an organelle.	37	0.0314	8.4e-16	6.01e-14
GO_CELL_CELL_ADHESION_VIA_PLASMA_MEMBRANE_ADHESION_MOLECULES	204	The attachment of one cell to another cell via adhesion molecules that are at least partially embedded in the plasma membrane.	18	0.0882	1.1e-15	7.73e-14
GO_REGULATION_OF_CELLULAR_LOCALIZATION	1277	Any process that modulates the frequency, rate or extent of a process in which a cell, a substance, or a cellular entity is transported to, or maintained in a specific location within or in the membrane of a cell.	38	0.0298	1.85e-15	1.28e-13
GO_RESPONSE_TO_LIPID	888	Any process that results in a change in state or activity of a cell or an organism (in terms of movement, secretion, enzyme production, gene expression, etc.) as a result of a lipid stimulus.	32	0.036	2e-15	1.37e-13
GO_NEGATIVE_REGULATION_OF_CATALYTIC_ACTIVITY	829	Any process that stops or reduces the activity of an enzyme.	31	0.0374	2.09e-15	1.4e-13
GO_REGULATION_OF_ANATOMICAL_STRUCTURE_MORPHOGENESIS	1021	Any process that modulates the frequency, rate or extent of anatomical structure morphogenesis.	34	0.0333	2.52e-15	1.67e-13
GO_REGULATION_OF_CATABOLIC_PROCESS	731	Any process that modulates the frequency, rate, or extent of the chemical reactions and pathways resulting in the breakdown of substances.	29	0.0397	3.92e-15	2.56e-13
GO_RESPONSE_TO_INORGANIC_SUBSTANCE	479	Any process that results in a change in state or activity of a cell or an organism (in terms of movement, secretion, enzyme production, gene expression, etc.) as a result of an inorganic substance stimulus.	24	0.0501	6.62e-15	4.26e-13
GO_POSITIVE_REGULATION_OF_CELL_DIFFERENTIATION	823	Any process that activates or increases the frequency, rate or extent of cell differentiation.	30	0.0365	1.18e-14	7.49e-13
GO_REGULATION_OF_PROTEOLYSIS	711	Any process that modulates the frequency, rate or extent of the hydrolysis of a peptide bond or bonds within a protein.	28	0.0394	1.43e-14	8.95e-13
GO_RESPONSE_TO_EXTERNAL_STIMULUS	1821	Any process that results in a change in state or activity of a cell or an organism (in terms of movement, secretion, enzyme production, gene expression, etc.) as a result of an external stimulus.	44	0.0242	1.51e-14	9.29e-13
GO_NEGATIVE_REGULATION_OF_PROTEIN_METABOLIC_PROCESS	1087	Any process that stops, prevents, or reduces the frequency, rate or extent of chemical reactions and pathways involving a protein.	34	0.0313	1.53e-14	9.29e-13
GO_RESPONSE_TO_PEPTIDE	404	Any process that results in a change in state or activity of a cell or an organism (in terms of movement, secretion, enzyme production, gene expression, etc.) as a result of a peptide stimulus.	22	0.0545	1.7e-14	1.02e-12
GO_ORGAN_MORPHOGENESIS	841	Morphogenesis of an organ. An organ is defined as a tissue or set of tissues that work together to perform a specific function or functions. Morphogenesis is the process in which anatomical structures are generated and organized. Organs are commonly observed as visibly distinct structures, but may also exist as loosely associated clusters of cells that work together to perform a specific function…	30	0.0357	2.07e-14	1.23e-12
GO_POSITIVE_REGULATION_OF_PHOSPHORUS_METABOLIC_PROCESS	1036	Any process that increases the frequency, rate or extent of the chemical reactions and pathways involving phosphorus or compounds containing phosphorus.	33	0.0319	2.31e-14	1.35e-12
GO_LOCOMOTION	1114	Self-propelled movement of a cell or organism from one location to another.	34	0.0305	3.08e-14	1.76e-12
GO_CELLULAR_HOMEOSTASIS	676	Any process involved in the maintenance of an internal steady state at the level of the cell.	27	0.0399	3.1e-14	1.76e-12
GO_NEGATIVE_REGULATION_OF_CELL_COMMUNICATION	1192	Any process that decreases the frequency, rate or extent of cell communication. Cell communication is the process that mediates interactions between a cell and its surroundings. Encompasses interactions such as signaling or attachment between one cell and another cell, between a cell and an extracellular matrix, or between a cell and any other aspect of its environment.	35	0.0294	3.87e-14	2.17e-12
GO_ANGIOGENESIS	293	Blood vessel formation when new vessels emerge from the proliferation of pre-existing blood vessels.	19	0.0648	4.89e-14	2.71e-12
GO_POSITIVE_REGULATION_OF_PROTEIN_MODIFICATION_PROCESS	1135	Any process that activates or increases the frequency, rate or extent of the covalent alteration of one or more amino acid residues within a protein.	34	0.03	5.23e-14	2.87e-12
GO_REGULATION_OF_EXTRINSIC_APOPTOTIC_SIGNALING_PATHWAY	153	Any process that modulates the frequency, rate or extent of extrinsic apoptotic signaling pathway.	15	0.098	5.79e-14	3.13e-12
GO_NEGATIVE_REGULATION_OF_CELL_PROLIFERATION	643	Any process that stops, prevents or reduces the rate or extent of cell proliferation.	26	0.0404	7.14e-14	3.82e-12
GO_RESPONSE_TO_ABIOTIC_STIMULUS	1024	Any process that results in a change in state or activity of a cell or an organism (in terms of movement, secretion, enzyme production, gene expression, etc.) as a result of an abiotic (non-living) stimulus.	32	0.0312	9.84e-14	5.2e-12
GO_CYTOSKELETON_ORGANIZATION	838	A process that is carried out at the cellular level which results in the assembly, arrangement of constituent parts, or disassembly of cytoskeletal structures.	29	0.0346	1.23e-13	6.43e-12
GO_REGULATION_OF_MAPK_CASCADE	660	Any process that modulates the frequency, rate or extent of signal transduction mediated by the MAP kinase (MAPK) cascade.	26	0.0394	1.3e-13	6.7e-12
GO_TRANSMEMBRANE_RECEPTOR_PROTEIN_TYROSINE_KINASE_SIGNALING_PATHWAY	498	A series of molecular signals initiated by the binding of an extracellular ligand to a receptor on the surface of the target cell where the receptor possesses tyrosine kinase activity, and ending with regulation of a downstream cellular process, e.g. transcription.	23	0.0462	1.36e-13	6.91e-12
GO_INTRACELLULAR_PROTEIN_TRANSPORT	781	The directed movement of proteins in a cell, including the movement of proteins between specific compartments or structures within a cell, such as organelles of a eukaryotic cell.	28	0.0359	1.42e-13	7.16e-12
GO_REGULATION_OF_ACTIN_FILAMENT_BASED_PROCESS	312	Any process that modulates the frequency, rate or extent of any cellular process that depends upon or alters the actin cytoskeleton.	19	0.0609	1.51e-13	7.52e-12
GO_NEGATIVE_REGULATION_OF_DEVELOPMENTAL_PROCESS	801	Any process that stops, prevents or reduces the rate or extent of development, the biological process whose specific outcome is the progression of an organism over time from an initial condition (e.g. a zygote, or a young adult) to a later condition (e.g. a multicellular animal or an aged adult).	28	0.035	2.62e-13	1.29e-11
GO_IMMUNE_SYSTEM_PROCESS	1984	Any process involved in the development or functioning of the immune system, an organismal system for calibrated responses to potential internal or invasive threats.	44	0.0222	2.86e-13	1.4e-11
GO_NEGATIVE_REGULATION_OF_RESPONSE_TO_STIMULUS	1360	Any process that stops, prevents, or reduces the frequency, rate or extent of a response to a stimulus. Response to stimulus is a change in state or activity of a cell or an organism (in terms of movement, secretion, enzyme production, gene expression, etc.) as a result of a stimulus.	36	0.0265	3.45e-13	1.66e-11
GO_REGULATION_OF_CELL_SUBSTRATE_ADHESION	173	Any process that modulates the frequency, rate or extent of cell-substrate adhesion. Cell-substrate adhesion is the attachment of a cell to the underlying substrate via adhesion molecules.	15	0.0867	3.56e-13	1.7e-11
GO_REGULATION_OF_GROWTH	633	Any process that modulates the frequency, rate or extent of the growth of all or part of an organism so that it occurs at its proper speed, either globally or in a specific part of the organism's development.	25	0.0395	3.7e-13	1.75e-11
GO_ACTIN_FILAMENT_ORGANIZATION	174	A process that is carried out at the cellular level which results in the assembly, arrangement of constituent parts, or disassembly of cytoskeletal structures comprising actin filaments. Includes processes that control the spatial distribution of actin filaments, such as organizing filaments into meshworks, bundles, or other structures, as by cross-linking.	15	0.0862	3.88e-13	1.81e-11
GO_MUSCLE_STRUCTURE_DEVELOPMENT	432	The progression of a muscle structure over time, from its formation to its mature state. Muscle structures are contractile cells, tissues or organs that are found in multicellular organisms.	21	0.0486	6.09e-13	2.81e-11
GO_REGULATION_OF_RESPONSE_TO_STRESS	1468	Any process that modulates the frequency, rate or extent of a response to stress. Response to stress is a change in state or activity of a cell or an organism (in terms of movement, secretion, enzyme production, gene expression, etc.) as a result of a disturbance in organismal or cellular homeostasis, usually, but not necessarily, exogenous (e.g. temperature, humidity, ionizing radiation).	37	0.0252	6.74e-13	3.08e-11
GO_CELL_MOTILITY	835	Any process involved in the controlled self-propelled movement of a cell that results in translocation of the cell from one place to another.	28	0.0335	7.09e-13	3.21e-11
GO_MACROMOLECULAR_COMPLEX_ASSEMBLY	1398	The aggregation, arrangement and bonding together of a set of macromolecules to form a complex.	36	0.0258	7.66e-13	3.43e-11
GO_CELLULAR_RESPONSE_TO_STRESS	1565	Any process that results in a change in state or activity of a cell (in terms of movement, secretion, enzyme production, gene expression, etc.) as a result of a stimulus indicating the organism is under stress. The stress is usually, but not necessarily, exogenous (e.g. temperature, humidity, ionizing radiation).	38	0.0243	9.83e-13	4.36e-11

## Sheet: MAST
Gene Set Name	# Genes in Gene Set (K)	Description	# Genes in Overlap (k)	k/K	p-value	FDR q-value
GO_BIOLOGICAL_ADHESION	1032	The attachment of a cell or organism to a substrate, another cell, or other organism. Biological adhesion includes intracellular attachment between membrane regions.	51	0.0494	3.48e-33	1.54e-29
GO_HOMOPHILIC_CELL_ADHESION_VIA_PLASMA_MEMBRANE_ADHESION_MOLECULES	153	The attachment of a plasma membrane adhesion molecule in one cell to an identical molecule in an adjacent cell.	23	0.1503	2.51e-26	5.57e-23
GO_CELL_CELL_ADHESION_VIA_PLASMA_MEMBRANE_ADHESION_MOLECULES	204	The attachment of one cell to another cell via adhesion molecules that are at least partially embedded in the plasma membrane.	24	0.1176	8.78e-25	1.3e-21
GO_CELLULAR_RESPONSE_TO_ORGANIC_SUBSTANCE	1848	Any process that results in a change in state or activity of a cell (in terms of movement, secretion, enzyme production, gene expression, etc.) as a result of an organic substance stimulus.	54	0.0292	4.79e-24	5.31e-21
GO_TISSUE_DEVELOPMENT	1518	The process whose specific outcome is the progression of a tissue over time, from its formation to the mature structure.	49	0.0323	1.2e-23	1.07e-20
GO_REGULATION_OF_CELL_DEATH	1472	Any process that modulates the rate or frequency of cell death. Cell death is the specific activation or halting of processes within a cell so that its vital functions markedly cease, rather than simply deteriorating gradually over time, which culminates in cell death.	48	0.0326	2.39e-23	1.76e-20
GO_CELL_CELL_ADHESION	608	The attachment of one cell to another cell via adhesion molecules.	33	0.0543	7.57e-23	4.8e-20
GO_CIRCULATORY_SYSTEM_DEVELOPMENT	788	The process whose specific outcome is the progression of the circulatory system over time, from its formation to the mature structure. The circulatory system is the organ system that passes nutrients (such as amino acids and electrolytes), gases, hormones, blood cells, etc. to and from cells in the body to help fight diseases and help stabilize body temperature and pH to maintain homeostasis.	36	0.0457	2.37e-22	1.31e-19
GO_RESPONSE_TO_ENDOGENOUS_STIMULUS	1450	Any process that results in a change in state or activity of a cell or an organism (in terms of movement, secretion, enzyme production, gene expression, etc.) as a result of a stimulus arising within the organism.	46	0.0317	6.72e-22	3.14e-19
GO_EXTRACELLULAR_STRUCTURE_ORGANIZATION	304	A process that is carried out at the cellular level which results in the assembly, arrangement of constituent parts, or disassembly of structures in the space external to the outermost structure of a cell. For cells without external protective or external encapsulating structures this refers to space outside of the plasma membrane, and also covers the host cell environment outside an intracellula…	25	0.0822	7.07e-22	3.14e-19
GO_POSITIVE_REGULATION_OF_RESPONSE_TO_STIMULUS	1929	Any process that activates, maintains or increases the rate of a response to a stimulus. Response to stimulus is a change in state or activity of a cell or an organism (in terms of movement, secretion, enzyme production, gene expression, etc.) as a result of a stimulus.	52	0.027	1.37e-21	5.54e-19
GO_REGULATION_OF_CELLULAR_COMPONENT_MOVEMENT	771	Any process that modulates the frequency, rate or extent of the movement of a cellular component.	32	0.0415	9.83e-19	3.63e-16
GO_EMBRYO_DEVELOPMENT	894	The process whose specific outcome is the progression of an embryo from its formation until the end of its embryonic life stage. The end of the embryonic stage is organism-specific. For example, for mammals, the process would begin with zygote formation and end with birth. For insects, the process would begin at zygote formation and end with larval hatching. For plant zygotic embryos, this would …	34	0.038	1.08e-18	3.7e-16
GO_CELL_DEVELOPMENT	1426	The process whose specific outcome is the progression of the cell over time, from its formation to the mature structure. Cell development does not include the steps involved in committing a cell to a specific fate.	41	0.0288	4.79e-18	1.52e-15
GO_CELLULAR_RESPONSE_TO_ENDOGENOUS_STIMULUS	1008	Any process that results in a change in state or activity of a cell (in terms of movement, secretion, enzyme production, gene expression, etc.) as a result of a stimulus arising within the organism.	35	0.0347	5.47e-18	1.62e-15
GO_ANATOMICAL_STRUCTURE_FORMATION_INVOLVED_IN_MORPHOGENESIS	957	The developmental process pertaining to the initial formation of an anatomical structure from unspecified parts. This process begins with the specific processes that contribute to the appearance of the discrete structure and ends when the structural rudiment is recognizable. An anatomical structure is any biological entity that occupies space and is distinguished from its surroundings. Anatomical…	34	0.0355	8.52e-18	2.36e-15
GO_VESICLE_MEDIATED_TRANSPORT	1239	A cellular transport process in which transported substances are moved in membrane-bounded vesicles; transported substances are enclosed in the vesicle lumen or located in the vesicle membrane. The process begins with a step that directs a substance to the forming vesicle, and includes vesicle budding and coating. Vesicles are then targeted to, and fuse with, an acceptor membrane.	38	0.0307	1.1e-17	2.88e-15
GO_NEGATIVE_REGULATION_OF_CELLULAR_COMPONENT_ORGANIZATION	684	Any process that stops, prevents, or reduces the frequency, rate or extent of a process involved in the formation, arrangement of constituent parts, or disassembly of cell structures, including the plasma membrane and any external encapsulating structures such as the cell wall and cell envelope.	29	0.0424	2.63e-17	6.47e-15
GO_RESPONSE_TO_GROWTH_FACTOR	475	Any process that results in a change in state or activity of a cell or an organism (in terms of movement, secretion, enzyme production, gene expression, etc.) as a result of a growth factor stimulus.	25	0.0526	3.16e-17	7.38e-15
GO_PROTEIN_COMPLEX_SUBUNIT_ORGANIZATION	1527	Any process in which macromolecules aggregate, disaggregate, or are modified, resulting in the formation, disassembly, or alteration of a protein complex.	41	0.0269	5.15e-17	1.14e-14
GO_RESPONSE_TO_WOUNDING	563	Any process that results in a change in state or activity of a cell or an organism (in terms of movement, secretion, enzyme production, gene expression, etc.) as a result of a stimulus indicating damage to the organism.	26	0.0462	1.67e-16	3.52e-14
GO_POSITIVE_REGULATION_OF_CELLULAR_COMPONENT_ORGANIZATION	1152	Any process that activates or increases the frequency, rate or extent of a process involved in the formation, arrangement of constituent parts, or disassembly of cell structures, including the plasma membrane and any external encapsulating structures such as the cell wall and cell envelope.	34	0.0295	2.05e-15	4.14e-13
GO_RESPONSE_TO_OXYGEN_CONTAINING_COMPOUND	1381	Any process that results in a change in state or activity of a cell or an organism (in terms of movement, secretion, enzyme production, gene expression, etc.) as a result of an oxygen-containing compound stimulus.	37	0.0268	2.18e-15	4.2e-13
GO_HEART_DEVELOPMENT	466	The process whose specific outcome is the progression of the heart over time, from its formation to the mature structure. The heart is a hollow, muscular organ, which, by contracting rhythmically, keeps up the circulation of the blood.	23	0.0494	2.43e-15	4.49e-13
GO_VASCULATURE_DEVELOPMENT	469	The process whose specific outcome is the progression of the vasculature over time, from its formation to the mature structure. The vasculature is an interconnected tubular multi-tissue structure that contains fluid that is actively transported around the organism.	23	0.049	2.78e-15	4.94e-13
GO_REGULATION_OF_CELL_DIFFERENTIATION	1492	Any process that modulates the frequency, rate or extent of cell differentiation, the process in which relatively unspecialized cells acquire specialized structural and functional features.	38	0.0255	4.34e-15	7.41e-13
GO_ORGAN_MORPHOGENESIS	841	Morphogenesis of an organ. An organ is defined as a tissue or set of tissues that work together to perform a specific function or functions. Morphogenesis is the process in which anatomical structures are generated and organized. Organs are commonly observed as visibly distinct structures, but may also exist as loosely associated clusters of cells that work together to perform a specific function…	29	0.0345	5.56e-15	9.14e-13
GO_POSITIVE_REGULATION_OF_CELL_COMMUNICATION	1532	Any process that increases the frequency, rate or extent of cell communication. Cell communication is the process that mediates interactions between a cell and its surroundings. Encompasses interactions such as signaling or attachment between one cell and another cell, between a cell and an extracellular matrix, or between a cell and any other aspect of its environment.	38	0.0248	9.96e-15	1.53e-12
GO_POSITIVE_REGULATION_OF_DEVELOPMENTAL_PROCESS	1142	Any process that activates or increases the rate or extent of development, the biological process whose specific outcome is the progression of an organism over time from an initial condition (e.g. a zygote, or a young adult) to a later condition (e.g. a multicellular animal or an aged adult).	33	0.0289	9.97e-15	1.53e-12
GO_ENZYME_LINKED_RECEPTOR_PROTEIN_SIGNALING_PATHWAY	689	Any series of molecular signals initiated by the binding of an extracellular ligand to a receptor on the surface of the target cell, where the receptor possesses catalytic activity or is closely associated with an enzyme such as a protein kinase, and ending with regulation of a downstream cellular process, e.g. transcription.	26	0.0377	1.93e-14	2.77e-12
GO_NEUROGENESIS	1402	Generation of cells within the nervous system.	36	0.0257	1.94e-14	2.77e-12
GO_WOUND_HEALING	470	The series of events that restore integrity to a damaged tissue, following an injury.	22	0.0468	2.95e-14	4.06e-12
GO_REGULATION_OF_MULTICELLULAR_ORGANISMAL_DEVELOPMENT	1672	Any process that modulates the frequency, rate or extent of multicellular organismal development.	39	0.0233	3.02e-14	4.06e-12
GO_CYTOSKELETON_ORGANIZATION	838	A process that is carried out at the cellular level which results in the assembly, arrangement of constituent parts, or disassembly of cytoskeletal structures.	28	0.0334	3.65e-14	4.76e-12
GO_RESPONSE_TO_ORGANIC_CYCLIC_COMPOUND	917	Any process that results in a change in state or activity of a cell or an organism (in terms of movement, secretion, enzyme production, gene expression, etc.) as a result of an organic cyclic compound stimulus.	29	0.0316	4.95e-14	6.27e-12
GO_PROTEIN_LOCALIZATION	1805	Any process in which a protein is transported to, or maintained in, a specific location.	40	0.0222	7.06e-14	8.69e-12
GO_CELLULAR_MACROMOLECULE_LOCALIZATION	1234	Any process in which a macromolecule is transported to, and/or maintained in, a specific location at the level of a cell. Localization at the cellular level encompasses movement within the cell, from within the cell to the cell surface, or from one location to another at the surface of a cell.	33	0.0267	8.6e-14	1.03e-11
GO_REGULATION_OF_CELL_PROLIFERATION	1496	Any process that modulates the frequency, rate or extent of cell proliferation.	36	0.0241	1.32e-13	1.54e-11
GO_ESTABLISHMENT_OF_LOCALIZATION_IN_CELL	1676	The directed movement of a substance or cellular entity, such as a protein complex or organelle, to a specific location within, or in the membrane of, a cell.	38	0.0227	1.6e-13	1.82e-11
GO_CELLULAR_RESPONSE_TO_OXYGEN_CONTAINING_COMPOUND	799	Any process that results in a change in state or activity of a cell (in terms of movement, secretion, enzyme production, gene expression, etc.) as a result of an oxygen-containing compound stimulus.	26	0.0325	5.72e-13	6.35e-11
GO_REGULATION_OF_ORGANELLE_ORGANIZATION	1178	Any process that modulates the frequency, rate or extent of a process involved in the formation, arrangement of constituent parts, or disassembly of an organelle.	31	0.0263	7.83e-13	8.47e-11
GO_RESPONSE_TO_LIPID	888	Any process that results in a change in state or activity of a cell or an organism (in terms of movement, secretion, enzyme production, gene expression, etc.) as a result of a lipid stimulus.	27	0.0304	9.7e-13	1.02e-10
GO_RESPONSE_TO_HORMONE	893	Any process that results in a change in state or activity of a cell or an organism (in terms of movement, secretion, enzyme production, gene expression, etc.) as a result of a hormone stimulus.	27	0.0302	1.1e-12	1.12e-10
GO_POSITIVE_REGULATION_OF_CELL_DIFFERENTIATION	823	Any process that activates or increases the frequency, rate or extent of cell differentiation.	26	0.0316	1.11e-12	1.12e-10
GO_REGULATION_OF_TRANSPORT	1804	Any process that modulates the frequency, rate or extent of the directed movement of substances (such as macromolecules, small molecules, ions) into, out of or within a cell, or between cells, by means of some agent such as a transporter or pore.	38	0.0211	1.48e-12	1.46e-10
GO_NEGATIVE_REGULATION_OF_MULTICELLULAR_ORGANISMAL_PROCESS	983	Any process that stops, prevents, or reduces the frequency, rate or extent of an organismal process, the processes pertinent to the function of an organism above the cellular level; includes the integrated processes of tissues and organs.	28	0.0285	1.7e-12	1.64e-10
GO_REPRODUCTION	1297	The production of new individuals that contain some portion of genetic material inherited from one or more parent organisms.	32	0.0247	1.78e-12	1.68e-10
GO_POSITIVE_REGULATION_OF_MULTICELLULAR_ORGANISMAL_PROCESS	1395	Any process that activates or increases the frequency, rate or extent of an organismal process, any of the processes pertinent to the function of an organism above the cellular level; includes the integrated processes of tissues and organs.	33	0.0237	2.41e-12	2.22e-10
GO_POSITIVE_REGULATION_OF_TRANSPORT	936	Any process that activates or increases the frequency, rate or extent of the directed movement of substances (such as macromolecules, small molecules, ions) into, out of or within a cell, or between cells, by means of some agent such as a transporter or pore.	27	0.0288	3.26e-12	2.95e-10
GO_POSITIVE_REGULATION_OF_CELL_DEATH	605	Any process that increases the rate or frequency of cell death. Cell death is the specific activation or halting of processes within a cell so that its vital functions markedly cease, rather than simply deteriorating gradually over time, which culminates in cell death.	22	0.0364	4.43e-12	3.93e-10
GO_NEGATIVE_REGULATION_OF_RESPONSE_TO_STIMULUS	1360	Any process that stops, prevents, or reduces the frequency, rate or extent of a response to a stimulus. Response to stimulus is a change in state or activity of a cell or an organism (in terms of movement, secretion, enzyme production, gene expression, etc.) as a result of a stimulus.	32	0.0235	6.12e-12	5.32e-10
GO_NEGATIVE_REGULATION_OF_ORGANELLE_ORGANIZATION	387	Any process that decreases the frequency, rate or extent of a process involved in the formation, arrangement of constituent parts, or disassembly of an organelle.	18	0.0465	7.68e-12	6.55e-10
GO_RESPONSE_TO_EXTERNAL_STIMULUS	1821	Any process that results in a change in state or activity of a cell or an organism (in terms of movement, secretion, enzyme production, gene expression, etc.) as a result of an external stimulus.	37	0.0203	8.55e-12	7.16e-10
GO_POSITIVE_REGULATION_OF_MOLECULAR_FUNCTION	1791	Any process that activates or increases the rate or extent of a molecular function, an elemental biological activity occurring at the molecular level, such as catalysis or binding.	36	0.0201	2.28e-11	1.88e-09
GO_EPITHELIUM_DEVELOPMENT	945	The process whose specific outcome is the progression of an epithelium over time, from its formation to the mature structure. An epithelium is a tissue that covers the internal or external surfaces of an anatomical structure.	26	0.0275	2.37e-11	1.91e-09
GO_REGULATION_OF_PHOSPHORUS_METABOLIC_PROCESS	1618	Any process that modulates the frequency, rate or extent of the chemical reactions and pathways involving phosphorus or compounds containing phosphorus.	34	0.021	2.69e-11	2.13e-09
GO_POSITIVE_REGULATION_OF_LOCOMOTION	420	Any process that activates or increases the frequency, rate or extent of locomotion of a cell or organism.	18	0.0429	2.94e-11	2.29e-09
GO_EMBRYONIC_MORPHOGENESIS	539	The process in which anatomical structures are generated and organized during the embryonic phase. The embryonic phase begins with zygote formation. The end of the embryonic phase is organism-specific. For example, it would be at birth for mammals, larval hatching for insects and seed dormancy in plants.	20	0.0371	3.01e-11	2.31e-09
GO_COLLAGEN_FIBRIL_ORGANIZATION	38	Any process that determines the size and arrangement of collagen fibrils within an extracellular matrix.	8	0.2105	3.2e-11	2.41e-09
GO_CELLULAR_COMPONENT_MORPHOGENESIS	900	The process in which cellular structures, including whole cells or cell parts, are generated and organized.	25	0.0278	4.79e-11	3.54e-09
GO_CELLULAR_RESPONSE_TO_STRESS	1565	Any process that results in a change in state or activity of a cell (in terms of movement, secretion, enzyme production, gene expression, etc.) as a result of a stimulus indicating the organism is under stress. The stress is usually, but not necessarily, exogenous (e.g. temperature, humidity, ionizing radiation).	33	0.0211	4.96e-11	3.6e-09
GO_REGULATION_OF_CELL_ADHESION	629	Any process that modulates the frequency, rate or extent of attachment of a cell to another cell or to the extracellular matrix.	21	0.0334	6.68e-11	4.78e-09
GO_NEGATIVE_REGULATION_OF_MOLECULAR_FUNCTION	1079	Any process that stops or reduces the rate or extent of a molecular function, an elemental biological activity occurring at the molecular level, such as catalysis or binding.	27	0.025	7.99e-11	5.63e-09
GO_ACTIN_FILAMENT_BASED_PROCESS	450	Any cellular process that depends upon or alters the actin cytoskeleton, that part of the cytoskeleton comprising actin filaments and their associated proteins.	18	0.04	9.03e-11	6.26e-09
GO_IMMUNE_SYSTEM_PROCESS	1984	Any process involved in the development or functioning of the immune system, an organismal system for calibrated responses to potential internal or invasive threats.	37	0.0186	9.71e-11	6.63e-09
GO_SKELETAL_SYSTEM_DEVELOPMENT	455	The process whose specific outcome is the progression of the skeleton over time, from its formation to the mature structure. The skeleton is the bony framework of the body in vertebrates (endoskeleton) or the hard outer envelope of insects (exoskeleton or dermoskeleton).	18	0.0396	1.08e-10	7.26e-09
GO_MOVEMENT_OF_CELL_OR_SUBCELLULAR_COMPONENT	1275	The directed, self-propelled movement of a cell or subcellular component without the involvement of an external agent such as a transporter or a pore.	29	0.0227	1.43e-10	9.36e-09
GO_NEGATIVE_REGULATION_OF_CELL_DEATH	872	Any process that decreases the rate or frequency of cell death. Cell death is the specific activation or halting of processes within a cell so that its vital functions markedly cease, rather than simply deteriorating gradually over time, which culminates in cell death.	24	0.0275	1.44e-10	9.36e-09
GO_REGULATION_OF_PROTEIN_LOCALIZATION	950	Any process that modulates the frequency, rate or extent of any process in which a protein is transported to, or maintained in, a specific location.	25	0.0263	1.48e-10	9.52e-09
GO_NEGATIVE_REGULATION_OF_DEVELOPMENTAL_PROCESS	801	Any process that stops, prevents or reduces the rate or extent of development, the biological process whose specific outcome is the progression of an organism over time from an initial condition (e.g. a zygote, or a young adult) to a later condition (e.g. a multicellular animal or an aged adult).	23	0.0287	1.56e-10	9.87e-09
GO_POSITIVE_REGULATION_OF_GENE_EXPRESSION	1733	Any process that increases the frequency, rate or extent of gene expression. Gene expression is the process in which a gene's coding sequence is converted into a mature gene product or products (proteins or RNA). This includes the production of an RNA transcript as well as any processing to produce a mature RNA product or an mRNA (for protein-coding genes) and the translation of that mRNA into pr…	34	0.0196	1.64e-10	1.03e-08
GO_GROWTH	410	The increase in size or mass of an entire organism, a part of an organism or a cell.	17	0.0415	1.76e-10	1.08e-08
GO_POSITIVE_REGULATION_OF_CELL_PROLIFERATION	814	Any process that activates or increases the rate or extent of cell proliferation.	23	0.0283	2.13e-10	1.29e-08
GO_NEGATIVE_REGULATION_OF_CELL_DIFFERENTIATION	609	Any process that stops, prevents, or reduces the frequency, rate or extent of cell differentiation.	20	0.0328	2.57e-10	1.54e-08
GO_BLOOD_VESSEL_MORPHOGENESIS	364	The process in which the anatomical structures of blood vessels are generated and organized. The blood vessel is the vasculature carrying blood.	16	0.044	2.62e-10	1.55e-08
GO_NEGATIVE_REGULATION_OF_NERVOUS_SYSTEM_DEVELOPMENT	262	Any process that stops, prevents, or reduces the frequency, rate or extent of nervous system development, the origin and formation of nervous tissue.	14	0.0534	2.82e-10	1.65e-08
GO_POSITIVE_REGULATION_OF_PROTEIN_METABOLIC_PROCESS	1492	Any process that activates or increases the frequency, rate or extent of the chemical reactions and pathways involving a protein.	31	0.0208	2.88e-10	1.66e-08
GO_CELL_CYCLE	1316	The progression of biochemical and morphological phases and events that occur in a cell during successive cell replication or nuclear replication events. Canonically, the cell cycle comprises the replication and segregation of genetic material followed by the division of the cell, but in endocycles or syncytial cells nuclear replication or nuclear division may not be followed by cell division.	29	0.022	2.96e-10	1.68e-08
GO_REGULATION_OF_CELL_DEVELOPMENT	836	Any process that modulates the rate, frequency or extent of the progression of the cell over time, from its formation to the mature structure. Cell development does not include the steps involved in committing a cell to a specific fate.	23	0.0275	3.56e-10	1.98e-08
GO_REGULATION_OF_NEURON_DIFFERENTIATION	554	Any process that modulates the frequency, rate or extent of neuron differentiation.	19	0.0343	3.57e-10	1.98e-08
GO_ESTABLISHMENT_OF_PROTEIN_LOCALIZATION	1423	The directed movement of a protein to a specific location.	30	0.0211	4.06e-10	2.22e-08
GO_EXTRACELLULAR_MATRIX_DISASSEMBLY	76	A process that results in the breakdown of the extracellular matrix.	9	0.1184	4.16e-10	2.25e-08
GO_POSITIVE_REGULATION_OF_BIOSYNTHETIC_PROCESS	1805	Any process that activates or increases the frequency, rate or extent of the chemical reactions and pathways resulting in the formation of substances.	34	0.0188	4.7e-10	2.49e-08
GO_PLATELET_DEGRANULATION	107	The regulated exocytosis of secretory granules containing preformed mediators such as histamine and serotonin by a platelet.	10	0.0935	4.71e-10	2.49e-08
GO_MULTICELLULAR_ORGANISMAL_MACROMOLECULE_METABOLIC_PROCESS	79	The chemical reactions and pathways involving macromolecules, large molecules including proteins, nucleic acids and carbohydrates, in multicellular organisms occurring at the tissue, organ, or organismal level.	9	0.1139	5.93e-10	3.09e-08
GO_ENDOCYTOSIS	509	A vesicle-mediated transport process in which cells take up external materials or membrane constituents by the invagination of a small region of the plasma membrane to form a new membrane-bounded vesicle.	18	0.0354	6.48e-10	3.34e-08
GO_REGULATION_OF_CELLULAR_LOCALIZATION	1277	Any process that modulates the frequency, rate or extent of a process in which a cell, a substance, or a cellular entity is transported to, or maintained in a specific location within or in the membrane of a cell.	28	0.0219	6.86e-10	3.47e-08
GO_DEVELOPMENTAL_GROWTH	333	The increase in size or mass of an entire organism, a part of an organism or a cell, where the increase in size or mass has the specific outcome of the progression of the organism over time from one condition to another.	15	0.045	6.88e-10	3.47e-08
GO_NEGATIVE_REGULATION_OF_NEURON_DIFFERENTIATION	191	Any process that stops, prevents, or reduces the frequency, rate or extent of neuron differentiation.	12	0.0628	8.65e-10	4.31e-08
GO_SINGLE_ORGANISM_CATABOLIC_PROCESS	957	A catabolic process - chemical reactions and pathways resulting in the breakdown of substances - which involves a single organism.	24	0.0251	9.12e-10	4.49e-08
GO_PROTEIN_COMPLEX_BIOGENESIS	1132	A cellular process that results in the biosynthesis of constituent macromolecules, assembly, and arrangement of constituent parts of a protein complex. Includes the synthesis of non-protein components, and those protein modifications that are involved in synthesis or assembly of the complex.	26	0.023	1.11e-09	5.42e-08
GO_CATABOLIC_PROCESS	1773	The chemical reactions and pathways resulting in the breakdown of substances, including the breakdown of carbon compounds with the liberation of energy for use by the cell or organism.	33	0.0186	1.17e-09	5.65e-08
GO_REPRODUCTIVE_SYSTEM_DEVELOPMENT	408	The progression of the reproductive system over time from its formation to the mature structure. The reproductive system consists of the organs that function in reproduction.	16	0.0392	1.36e-09	6.51e-08
GO_RESPONSE_TO_OXIDATIVE_STRESS	352	Any process that results in a change in state or activity of a cell or an organism (in terms of movement, secretion, enzyme production, gene expression, etc.) as a result of oxidative stress, a state often resulting from exposure to high levels of reactive oxygen species, e.g. superoxide anions, hydrogen peroxide (H2O2), and hydroxyl radicals.	15	0.0426	1.47e-09	6.93e-08
GO_REGULATION_OF_HYDROLASE_ACTIVITY	1327	Any process that modulates the frequency, rate or extent of hydrolase activity, the catalysis of the hydrolysis of various bonds, e.g. C-O, C-N, C-C, phosphoric anhydride bonds, etc. Hydrolase is the systematic name for any enzyme of EC class 3.	28	0.0211	1.6e-09	7.45e-08
GO_OSSIFICATION	251	The formation of bone or of a bony substance, or the conversion of fibrous tissue or of cartilage into bone or a bony substance.	13	0.0518	1.81e-09	8.33e-08
GO_REGENERATION	161	The regrowth of a lost or destroyed body part, such as an organ or tissue.	11	0.0683	1.82e-09	8.33e-08
GO_NEGATIVE_REGULATION_OF_CELL_DEVELOPMENT	303	Any process that decreases the rate, frequency or extent of the progression of the cell over time, from its formation to the mature structure. Cell development does not include the steps involved in committing a cell to a specific fate.	14	0.0462	1.86e-09	8.42e-08
GO_REGULATION_OF_PROTEIN_MODIFICATION_PROCESS	1710	Any process that modulates the frequency, rate or extent of the covalent alteration of one or more amino acid residues within a protein.	32	0.0187	1.88e-09	8.43e-08
GO_CELL_SUBSTRATE_ADHESION	164	The attachment of a cell to the underlying substrate via adhesion molecules.	11	0.0671	2.22e-09	9.78e-08

## Sheet: SCDE
Gene Set Name	# Genes in Gene Set (K)	Description	# Genes in Overlap (k)	k/K	p-value	FDR q-value
GO_ESTABLISHMENT_OF_PROTEIN_LOCALIZATION_TO_ENDOPLASMIC_RETICULUM	104	The directed movement of a protein to a specific location in the endoplasmic reticulum.	49	0.4712	1.95e-86	8.63e-83
GO_NUCLEAR_TRANSCRIBED_MRNA_CATABOLIC_PROCESS_NONSENSE_MEDIATED_DECAY	118	The nonsense-mediated decay pathway for nuclear-transcribed mRNAs degrades mRNAs in which an amino-acid codon has changed to a nonsense codon; this prevents the translation of such mRNAs into truncated, and potentially harmful, proteins.	49	0.4153	6.23e-83	1.38e-79
GO_PROTEIN_LOCALIZATION_TO_ENDOPLASMIC_RETICULUM	123	A process in which a protein is transported to, or maintained in, a location within the endoplasmic reticulum.	49	0.3984	8.2e-82	1.21e-78
GO_PROTEIN_TARGETING_TO_MEMBRANE	157	The process of directing proteins towards a membrane, usually using signals contained within the protein.	51	0.3248	1.15e-79	1.28e-76
GO_TRANSLATIONAL_INITIATION	146	The process preceding formation of the peptide bond between the first two amino acids of a protein. This includes the formation of a complex of the ribosome, mRNA, and an initiation complex that contains the first aminoacyl-tRNA.	50	0.3425	1.86e-79	1.65e-76
GO_MULTI_ORGANISM_METABOLIC_PROCESS	138	A metabolic process - chemical reactions and pathways, including anabolism and catabolism, by which living organisms transform chemical substances - which involves more than one organism.	49	0.3551	8.85e-79	6.54e-76
GO_VIRAL_LIFE_CYCLE	290	A set of processes which all viruses follow to ensure survival; includes attachment and entry of the virus particle, decoding of genome information, translation of viral mRNA by host ribosomes, genome replication, and assembly and release of viral particles containing the genome.	55	0.1897	1.92e-71	1.21e-68
GO_ESTABLISHMENT_OF_PROTEIN_LOCALIZATION_TO_MEMBRANE	264	The directed movement of a protein to a specific location in a membrane.	53	0.2008	3.21e-70	1.78e-67
GO_RNA_CATABOLIC_PROCESS	227	The chemical reactions and pathways resulting in the breakdown of RNA, ribonucleic acid, one of the two main type of nucleic acid, consisting of a long, unbranched macromolecule formed from ribonucleotides joined in 3',5'-phosphodiester linkage.	50	0.2203	2.14e-68	1.06e-65
GO_RIBOSOME_BIOGENESIS	308	A cellular process that results in the biosynthesis of constituent macromolecules, assembly, and arrangement of constituent parts of ribosome subunits; includes transport to the sites of protein synthesis.	53	0.1721	2.26e-66	1e-63
GO_RRNA_METABOLIC_PROCESS	255	The chemical reactions and pathways involving rRNA, ribosomal RNA, a structural constituent of ribosomes.	50	0.1961	1.29e-65	5.2e-63
GO_ORGANIC_CYCLIC_COMPOUND_CATABOLIC_PROCESS	427	The chemical reactions and pathways resulting in the breakdown of organic cyclic compound.	57	0.1335	7.61e-65	2.81e-62
GO_PROTEIN_LOCALIZATION_TO_MEMBRANE	376	A process in which a protein is transported to, or maintained in, a specific location in a membrane.	55	0.1463	8.38e-65	2.86e-62
GO_INTERSPECIES_INTERACTION_BETWEEN_ORGANISMS	662	Any process in which an organism has an effect on an organism of a different species.	63	0.0952	2.22e-62	7.03e-60
GO_PEPTIDE_METABOLIC_PROCESS	571	The chemical reactions and pathways involving peptides, compounds of two or more amino acids where the alpha carboxyl group of one is bound to the alpha amino group of another.	60	0.1051	6.37e-62	1.88e-59
GO_PROTEIN_TARGETING	406	The process of targeting specific proteins to particular regions of the cell, typically membrane-bounded subcellular organelles. Usually requires an organelle specific protein sequence motif.	54	0.133	2.95e-61	8.18e-59
GO_RIBONUCLEOPROTEIN_COMPLEX_BIOGENESIS	440	A cellular process that results in the biosynthesis of constituent macromolecules, assembly, and arrangement of constituent parts of a complex containing RNA and proteins. Includes the biosynthesis of the constituent RNA and protein molecules, and those macromolecular modifications that are involved in synthesis or assembly of the ribonucleoprotein complex.	55	0.125	7.09e-61	1.85e-58
GO_ESTABLISHMENT_OF_PROTEIN_LOCALIZATION_TO_ORGANELLE	361	The directed movement of a protein to a specific location on or in an organelle. Encompasses establishment of localization in the membrane or lumen of a membrane-bounded organelle.	52	0.144	7.95e-61	1.96e-58
GO_AMIDE_BIOSYNTHETIC_PROCESS	507	The chemical reactions and pathways resulting in the formation of an amide, any derivative of an oxoacid in which an acidic hydroxy group has been replaced by an amino or substituted amino group.	56	0.1105	6.58e-59	1.54e-56
GO_NCRNA_PROCESSING	386	Any process that results in the conversion of one or more primary non-coding RNA (ncRNA) transcripts into one or more mature ncRNA molecules.	51	0.1321	1.25e-57	2.77e-55
GO_CELLULAR_AMIDE_METABOLIC_PROCESS	727	The chemical reactions and pathways involving an amide, any derivative of an oxoacid in which an acidic hydroxy group has been replaced by an amino or substituted amino group, as carried out by individual cells.	61	0.0839	5.81e-57	1.23e-54
GO_PROTEIN_LOCALIZATION_TO_ORGANELLE	556	A process in which a protein is transported to, or maintained in, a location within an organelle.	55	0.0989	3.86e-55	7.78e-53
GO_MRNA_METABOLIC_PROCESS	611	The chemical reactions and pathways involving mRNA, messenger RNA, which is responsible for carrying the coded genetic 'message', transcribed from DNA, to sites of protein assembly at the ribosomes.	56	0.0917	2.71e-54	5.22e-52
GO_ORGANONITROGEN_COMPOUND_BIOSYNTHETIC_PROCESS	1024	The chemical reactions and pathways resulting in the formation of organonitrogen compound.	64	0.0625	8.67e-52	1.6e-49
GO_NCRNA_METABOLIC_PROCESS	533	The chemical reactions and pathways involving non-coding RNA transcripts (ncRNAs).	52	0.0976	9.6e-52	1.7e-49
GO_CATABOLIC_PROCESS	1773	The chemical reactions and pathways resulting in the breakdown of substances, including the breakdown of carbon compounds with the liberation of energy for use by the cell or organism.	77	0.0434	2.65e-51	4.52e-49
GO_ORGANONITROGEN_COMPOUND_METABOLIC_PROCESS	1796	The chemical reactions and pathways involving organonitrogen compound.	76	0.0423	9.04e-50	1.48e-47
GO_INTRACELLULAR_PROTEIN_TRANSPORT	781	The directed movement of proteins in a cell, including the movement of proteins between specific compartments or structures within a cell, such as organelles of a eukaryotic cell.	57	0.073	1.15e-49	1.82e-47
GO_RNA_PROCESSING	835	Any process involved in the conversion of one or more primary RNA transcripts into one or more mature RNA molecules.	58	0.0695	2.44e-49	3.74e-47
GO_MEMBRANE_ORGANIZATION	899	A process which results in the assembly, arrangement of constituent parts, or disassembly of a membrane. A membrane is a double layer of lipid molecules that encloses all cells, and, in eukaryotes, many organelles; may be a single or double lipid bilayer; also includes associated proteins.	59	0.0656	8.57e-49	1.27e-46
GO_MACROMOLECULE_CATABOLIC_PROCESS	926	The chemical reactions and pathways resulting in the breakdown of a macromolecule, any molecule of high relative molecular mass, the structure of which essentially comprises the multiple repetition of units derived, actually or conceptually, from molecules of low relative molecular mass.	59	0.0637	4.72e-48	6.76e-46
GO_ESTABLISHMENT_OF_LOCALIZATION_IN_CELL	1676	The directed movement of a substance or cellular entity, such as a protein complex or organelle, to a specific location within, or in the membrane of, a cell.	71	0.0424	2.81e-46	3.82e-44
GO_SINGLE_ORGANISM_CELLULAR_LOCALIZATION	898	A cellular localization which involves only one organism.	57	0.0635	2.84e-46	3.82e-44
GO_CELLULAR_CATABOLIC_PROCESS	1322	The chemical reactions and pathways resulting in the breakdown of substances, carried out by individual cells.	65	0.0492	4.21e-46	5.5e-44
GO_CELLULAR_MACROMOLECULE_LOCALIZATION	1234	Any process in which a macromolecule is transported to, and/or maintained in, a specific location at the level of a cell. Localization at the cellular level encompasses movement within the cell, from within the cell to the cell surface, or from one location to another at the surface of a cell.	63	0.0511	1.36e-45	1.73e-43
GO_ESTABLISHMENT_OF_PROTEIN_LOCALIZATION	1423	The directed movement of a protein to a specific location.	66	0.0464	2.92e-45	3.6e-43
GO_PROTEIN_LOCALIZATION	1805	Any process in which a protein is transported to, or maintained in, a specific location.	69	0.0382	5.24e-42	6.28e-40
GO_MACROMOLECULAR_COMPLEX_ASSEMBLY	1398	The aggregation, arrangement and bonding together of a set of macromolecules to form a complex.	43	0.0308	4.04e-22	4.71e-20
GO_CELLULAR_RESPONSE_TO_ORGANIC_SUBSTANCE	1848	Any process that results in a change in state or activity of a cell (in terms of movement, secretion, enzyme production, gene expression, etc.) as a result of an organic substance stimulus.	48	0.026	1.31e-21	1.48e-19
GO_RESPONSE_TO_ENDOGENOUS_STIMULUS	1450	Any process that results in a change in state or activity of a cell or an organism (in terms of movement, secretion, enzyme production, gene expression, etc.) as a result of a stimulus arising within the organism.	41	0.0283	8.76e-20	9.72e-18
GO_TISSUE_DEVELOPMENT	1518	The process whose specific outcome is the progression of a tissue over time, from its formation to the mature structure.	40	0.0264	3.01e-18	3.25e-16
GO_EXTRACELLULAR_STRUCTURE_ORGANIZATION	304	A process that is carried out at the cellular level which results in the assembly, arrangement of constituent parts, or disassembly of structures in the space external to the outermost structure of a cell. For cells without external protective or external encapsulating structures this refers to space outside of the plasma membrane, and also covers the host cell environment outside an intracellula…	21	0.0691	4.29e-18	4.53e-16
GO_POSITIVE_REGULATION_OF_BIOSYNTHETIC_PROCESS	1805	Any process that activates or increases the frequency, rate or extent of the chemical reactions and pathways resulting in the formation of substances.	41	0.0227	1.87e-16	1.93e-14
GO_POSITIVE_REGULATION_OF_GENE_EXPRESSION	1733	Any process that increases the frequency, rate or extent of gene expression. Gene expression is the process in which a gene's coding sequence is converted into a mature gene product or products (proteins or RNA). This includes the production of an RNA transcript as well as any processing to produce a mature RNA product or an mRNA (for protein-coding genes) and the translation of that mRNA into pr…	40	0.0231	2.69e-16	2.72e-14
GO_NEGATIVE_REGULATION_OF_CELLULAR_COMPONENT_ORGANIZATION	684	Any process that stops, prevents, or reduces the frequency, rate or extent of a process involved in the formation, arrangement of constituent parts, or disassembly of cell structures, including the plasma membrane and any external encapsulating structures such as the cell wall and cell envelope.	26	0.038	8.62e-16	8.5e-14
GO_RIBOSOME_ASSEMBLY	54	The aggregation, arrangement and bonding together of the mature ribosome and of its subunits.	11	0.2037	2.29e-15	2.21e-13
GO_CIRCULATORY_SYSTEM_DEVELOPMENT	788	The process whose specific outcome is the progression of the circulatory system over time, from its formation to the mature structure. The circulatory system is the organ system that passes nutrients (such as amino acids and electrolytes), gases, hormones, blood cells, etc. to and from cells in the body to help fight diseases and help stabilize body temperature and pH to maintain homeostasis.	27	0.0343	2.91e-15	2.74e-13
GO_PROTEIN_COMPLEX_SUBUNIT_ORGANIZATION	1527	Any process in which macromolecules aggregate, disaggregate, or are modified, resulting in the formation, disassembly, or alteration of a protein complex.	36	0.0236	5.33e-15	4.92e-13
GO_EMBRYO_DEVELOPMENT	894	The process whose specific outcome is the progression of an embryo from its formation until the end of its embryonic life stage. The end of the embryonic stage is organism-specific. For example, for mammals, the process would begin with zygote formation and end with birth. For insects, the process would begin at zygote formation and end with larval hatching. For plant zygotic embryos, this would …	28	0.0313	8.02e-15	7.26e-13
GO_REGULATION_OF_CELL_DEATH	1472	Any process that modulates the rate or frequency of cell death. Cell death is the specific activation or halting of processes within a cell so that its vital functions markedly cease, rather than simply deteriorating gradually over time, which culminates in cell death.	35	0.0238	1.04e-14	9.19e-13
GO_CELLULAR_RESPONSE_TO_ENDOGENOUS_STIMULUS	1008	Any process that results in a change in state or activity of a cell (in terms of movement, secretion, enzyme production, gene expression, etc.) as a result of a stimulus arising within the organism.	29	0.0288	2.21e-14	1.92e-12
GO_REGULATION_OF_PROTEIN_MODIFICATION_PROCESS	1710	Any process that modulates the frequency, rate or extent of the covalent alteration of one or more amino acid residues within a protein.	37	0.0216	2.96e-14	2.52e-12
GO_REGULATION_OF_PHOSPHORUS_METABOLIC_PROCESS	1618	Any process that modulates the frequency, rate or extent of the chemical reactions and pathways involving phosphorus or compounds containing phosphorus.	36	0.0222	3.02e-14	2.52e-12
GO_RIBOSOMAL_LARGE_SUBUNIT_BIOGENESIS	49	A cellular process that results in the biosynthesis of constituent macromolecules, assembly, and arrangement of constituent parts of a large ribosomal subunit; includes transport to the sites of protein synthesis.	10	0.2041	4.3e-14	3.54e-12
GO_POSITIVE_REGULATION_OF_MOLECULAR_FUNCTION	1791	Any process that activates or increases the rate or extent of a molecular function, an elemental biological activity occurring at the molecular level, such as catalysis or binding.	37	0.0207	1.2e-13	9.67e-12
GO_POSITIVE_REGULATION_OF_RESPONSE_TO_STIMULUS	1929	Any process that activates, maintains or increases the rate of a response to a stimulus. Response to stimulus is a change in state or activity of a cell or an organism (in terms of movement, secretion, enzyme production, gene expression, etc.) as a result of a stimulus.	38	0.0197	2.3e-13	1.82e-11
GO_NEGATIVE_REGULATION_OF_CELL_DEATH	872	Any process that decreases the rate or frequency of cell death. Cell death is the specific activation or halting of processes within a cell so that its vital functions markedly cease, rather than simply deteriorating gradually over time, which culminates in cell death.	26	0.0298	2.4e-13	1.86e-11
GO_CELLULAR_MACROMOLECULAR_COMPLEX_ASSEMBLY	727	The aggregation, arrangement and bonding together of a set of macromolecules to form a complex, carried out at the cellular level.	24	0.033	2.45e-13	1.88e-11
GO_CYTOPLASMIC_TRANSLATION	41	The chemical reactions and pathways resulting in the formation of a protein in the cytoplasm. This is a ribosome-mediated process in which the information in messenger RNA (mRNA) is used to specify the sequence of amino acids in the protein.	9	0.2195	4.04e-13	3.04e-11
GO_RESPONSE_TO_ORGANIC_CYCLIC_COMPOUND	917	Any process that results in a change in state or activity of a cell or an organism (in terms of movement, secretion, enzyme production, gene expression, etc.) as a result of an organic cyclic compound stimulus.	26	0.0284	7.47e-13	5.52e-11
GO_POSITIVE_REGULATION_OF_PROTEIN_METABOLIC_PROCESS	1492	Any process that activates or increases the frequency, rate or extent of the chemical reactions and pathways involving a protein.	32	0.0214	2.48e-12	1.8e-10
GO_MULTICELLULAR_ORGANISMAL_MACROMOLECULE_METABOLIC_PROCESS	79	The chemical reactions and pathways involving macromolecules, large molecules including proteins, nucleic acids and carbohydrates, in multicellular organisms occurring at the tissue, organ, or organismal level.	10	0.1266	6.64e-12	4.75e-10
GO_RESPONSE_TO_OXYGEN_CONTAINING_COMPOUND	1381	Any process that results in a change in state or activity of a cell or an organism (in terms of movement, secretion, enzyme production, gene expression, etc.) as a result of an oxygen-containing compound stimulus.	30	0.0217	9.39e-12	6.61e-10
GO_IMMUNE_SYSTEM_PROCESS	1984	Any process involved in the development or functioning of the immune system, an organismal system for calibrated responses to potential internal or invasive threats.	36	0.0181	1.11e-11	7.68e-10
GO_POSITIVE_REGULATION_OF_MULTICELLULAR_ORGANISMAL_PROCESS	1395	Any process that activates or increases the frequency, rate or extent of an organismal process, any of the processes pertinent to the function of an organism above the cellular level; includes the integrated processes of tissues and organs.	30	0.0215	1.2e-11	8.2e-10
GO_NEGATIVE_REGULATION_OF_GENE_EXPRESSION	1493	Any process that decreases the frequency, rate or extent of gene expression. Gene expression is the process in which a gene's coding sequence is converted into a mature gene product or products (proteins or RNA). This includes the production of an RNA transcript as well as any processing to produce a mature RNA product or an mRNA (for protein-coding genes) and the translation of that mRNA into pr…	31	0.0208	1.28e-11	8.59e-10
GO_RIBOSOMAL_SMALL_SUBUNIT_BIOGENESIS	59	A cellular process that results in the biosynthesis of constituent macromolecules, assembly, and arrangement of constituent parts of a small ribosomal subunit; includes transport to the sites of protein synthesis.	9	0.1525	1.34e-11	8.77e-10
GO_REGULATION_OF_CELL_PROLIFERATION	1496	Any process that modulates the frequency, rate or extent of cell proliferation.	31	0.0207	1.34e-11	8.77e-10
GO_PROTEIN_COMPLEX_BIOGENESIS	1132	A cellular process that results in the biosynthesis of constituent macromolecules, assembly, and arrangement of constituent parts of a protein complex. Includes the synthesis of non-protein components, and those protein modifications that are involved in synthesis or assembly of the complex.	27	0.0239	1.39e-11	8.94e-10
GO_ENDODERMAL_CELL_DIFFERENTIATION	40	The process in which a relatively unspecialized cell acquires the specialized features of an endoderm cell, a cell of the inner of the three germ layers of the embryo.	8	0.2	1.89e-11	1.19e-09
GO_NEGATIVE_REGULATION_OF_NITROGEN_COMPOUND_METABOLIC_PROCESS	1517	Any process that stops, prevents, or reduces the frequency, rate or extent of the chemical reactions and pathways involving nitrogen or nitrogenous compounds.	31	0.0204	1.91e-11	1.19e-09
GO_RIBONUCLEOPROTEIN_COMPLEX_SUBUNIT_ORGANIZATION	199	Any process in which macromolecules aggregate, disaggregate, or are modified, resulting in the formation, disassembly, or alteration of a ribonucleoprotein complex.	13	0.0653	2.3e-11	1.42e-09
GO_RESPONSE_TO_GROWTH_FACTOR	475	Any process that results in a change in state or activity of a cell or an organism (in terms of movement, secretion, enzyme production, gene expression, etc.) as a result of a growth factor stimulus.	18	0.0379	2.92e-11	1.77e-09
GO_POSITIVE_REGULATION_OF_TRANSCRIPTION_FROM_RNA_POLYMERASE_II_PROMOTER	1004	Any process that activates or increases the frequency, rate or extent of transcription from an RNA polymerase II promoter.	25	0.0249	3.4e-11	2.04e-09
GO_MULTICELLULAR_ORGANISM_METABOLIC_PROCESS	93	The chemical reactions and pathways in a single multicellular organism that occur at the tissue, organ, or organismal level. These processes, unlike cellular metabolism, can include transport of substances between cells when that transport is required.	10	0.1075	3.51e-11	2.08e-09
GO_MAINTENANCE_OF_CELL_NUMBER	132	Any process by which the numbers of cells of a particular type in a tissue are maintained.	11	0.0833	5.95e-11	3.47e-09
GO_BIOLOGICAL_ADHESION	1032	The attachment of a cell or organism to a substrate, another cell, or other organism. Biological adhesion includes intracellular attachment between membrane regions.	25	0.0242	6.05e-11	3.49e-09
GO_REGULATION_OF_PROTEIN_LOCALIZATION	950	Any process that modulates the frequency, rate or extent of any process in which a protein is transported to, or maintained in, a specific location.	24	0.0253	6.42e-11	3.65e-09
GO_POSITIVE_REGULATION_OF_PHOSPHORUS_METABOLIC_PROCESS	1036	Any process that increases the frequency, rate or extent of the chemical reactions and pathways involving phosphorus or compounds containing phosphorus.	25	0.0241	6.56e-11	3.68e-09
GO_ANATOMICAL_STRUCTURE_FORMATION_INVOLVED_IN_MORPHOGENESIS	957	The developmental process pertaining to the initial formation of an anatomical structure from unspecified parts. This process begins with the specific processes that contribute to the appearance of the discrete structure and ends when the structural rudiment is recognizable. An anatomical structure is any biological entity that occupies space and is distinguished from its surroundings. Anatomical…	24	0.0251	7.45e-11	4.13e-09
GO_RESPONSE_TO_HORMONE	893	Any process that results in a change in state or activity of a cell or an organism (in terms of movement, secretion, enzyme production, gene expression, etc.) as a result of a hormone stimulus.	23	0.0258	1.13e-10	6.18e-09
GO_ENDODERM_FORMATION	50	The formation of the endoderm during gastrulation.	8	0.16	1.27e-10	6.84e-09
GO_EMBRYONIC_MORPHOGENESIS	539	The process in which anatomical structures are generated and organized during the embryonic phase. The embryonic phase begins with zygote formation. The end of the embryonic phase is organism-specific. For example, it would be at birth for mammals, larval hatching for insects and seed dormancy in plants.	18	0.0334	2.25e-10	1.2e-08
GO_REGULATION_OF_TRANSPORT	1804	Any process that modulates the frequency, rate or extent of the directed movement of substances (such as macromolecules, small molecules, ions) into, out of or within a cell, or between cells, by means of some agent such as a transporter or pore.	32	0.0177	3.11e-10	1.64e-08
GO_GASTRULATION	155	A complex and coordinated series of cellular movements that occurs at the end of cleavage during embryonic development of most animals. The details of gastrulation vary from species to species, but usually result in the formation of the three primary germ layers, ectoderm, mesoderm and endoderm.	11	0.071	3.37e-10	1.76e-08
GO_POSITIVE_REGULATION_OF_CATALYTIC_ACTIVITY	1518	Any process that activates or increases the activity of an enzyme.	29	0.0191	4.29e-10	2.21e-08
GO_POSITIVE_REGULATION_OF_PROTEIN_MODIFICATION_PROCESS	1135	Any process that activates or increases the frequency, rate or extent of the covalent alteration of one or more amino acid residues within a protein.	25	0.022	4.33e-10	2.21e-08
GO_RESPONSE_TO_WOUNDING	563	Any process that results in a change in state or activity of a cell or an organism (in terms of movement, secretion, enzyme production, gene expression, etc.) as a result of a stimulus indicating damage to the organism.	18	0.032	4.5e-10	2.27e-08
GO_ORGANELLE_ASSEMBLY	495	The aggregation, arrangement and bonding together of a set of components to form an organelle. An organelle is an organized structure of distinctive morphology and function. Includes the nucleus, mitochondria, plastids, vacuoles, vesicles, ribosomes and the cytoskeleton. Excludes the plasma membrane.	17	0.0343	4.73e-10	2.36e-08
GO_RESPONSE_TO_LIPID	888	Any process that results in a change in state or activity of a cell or an organism (in terms of movement, secretion, enzyme production, gene expression, etc.) as a result of a lipid stimulus.	22	0.0248	6.03e-10	2.97e-08
GO_COLLAGEN_FIBRIL_ORGANIZATION	38	Any process that determines the size and arrangement of collagen fibrils within an extracellular matrix.	7	0.1842	6.6e-10	3.22e-08
GO_NEGATIVE_REGULATION_OF_PROTEIN_METABOLIC_PROCESS	1087	Any process that stops, prevents, or reduces the frequency, rate or extent of chemical reactions and pathways involving a protein.	24	0.0221	9.45e-10	4.56e-08
GO_RIBOSOMAL_LARGE_SUBUNIT_ASSEMBLY	23	The aggregation, arrangement and bonding together of constituent RNAs and proteins to form the large ribosomal subunit.	6	0.2609	1.18e-09	5.63e-08
GO_SOMATIC_STEM_CELL_POPULATION_MAINTENANCE	66	Any process by which an organism retains a population of somatic stem cells, undifferentiated cells in the embryo or adult which can undergo unlimited division and give rise to cell types of the body other than those of the germ-line.	8	0.1212	1.27e-09	5.97e-08
GO_REPRODUCTION	1297	The production of new individuals that contain some portion of genetic material inherited from one or more parent organisms.	26	0.02	1.37e-09	6.4e-08
GO_NEUROGENESIS	1402	Generation of cells within the nervous system.	27	0.0193	1.52e-09	7.04e-08
GO_HEART_DEVELOPMENT	466	The process whose specific outcome is the progression of the heart over time, from its formation to the mature structure. The heart is a hollow, muscular organ, which, by contracting rhythmically, keeps up the circulation of the blood.	16	0.0343	1.56e-09	7.16e-08
GO_VASCULATURE_DEVELOPMENT	469	The process whose specific outcome is the progression of the vasculature over time, from its formation to the mature structure. The vasculature is an interconnected tubular multi-tissue structure that contains fluid that is actively transported around the organism.	16	0.0341	1.71e-09	7.76e-08
GO_REGULATION_OF_CELLULAR_COMPONENT_MOVEMENT	771	Any process that modulates the frequency, rate or extent of the movement of a cellular component.	20	0.0259	1.74e-09	7.78e-08
GO_ENDODERM_DEVELOPMENT	71	The process whose specific outcome is the progression of the endoderm over time, from its formation to the mature structure. The endoderm is the innermost germ layer that develops into the gastrointestinal tract, the lungs and associated tissues.	8	0.1127	2.3e-09	1.02e-07

## Sheet: Monocle2
Gene Set Name	# Genes in Gene Set (K)	Description	# Genes in Overlap (k)	k/K	p-value	FDR q-value
GO_TISSUE_DEVELOPMENT	1518	The process whose specific outcome is the progression of a tissue over time, from its formation to the mature structure.	73	0.0481	1.65e-44	7.33e-41
GO_EXTRACELLULAR_STRUCTURE_ORGANIZATION	304	A process that is carried out at the cellular level which results in the assembly, arrangement of constituent parts, or disassembly of structures in the space external to the outermost structure of a cell. For cells without external protective or external encapsulating structures this refers to space outside of the plasma membrane, and also covers the host cell environment outside an intracellula…	38	0.125	2.32e-38	5.16e-35
GO_RESPONSE_TO_WOUNDING	563	Any process that results in a change in state or activity of a cell or an organism (in terms of movement, secretion, enzyme production, gene expression, etc.) as a result of a stimulus indicating damage to the organism.	46	0.0817	7.52e-38	1.11e-34
GO_RESPONSE_TO_ENDOGENOUS_STIMULUS	1450	Any process that results in a change in state or activity of a cell or an organism (in terms of movement, secretion, enzyme production, gene expression, etc.) as a result of a stimulus arising within the organism.	65	0.0448	1.35e-37	1.48e-34
GO_VESICLE_MEDIATED_TRANSPORT	1239	A cellular transport process in which transported substances are moved in membrane-bounded vesicles; transported substances are enclosed in the vesicle lumen or located in the vesicle membrane. The process begins with a step that directs a substance to the forming vesicle, and includes vesicle budding and coating. Vesicles are then targeted to, and fuse with, an acceptor membrane.	61	0.0492	1.67e-37	1.48e-34
GO_REGULATION_OF_CELL_DEATH	1472	Any process that modulates the rate or frequency of cell death. Cell death is the specific activation or halting of processes within a cell so that its vital functions markedly cease, rather than simply deteriorating gradually over time, which culminates in cell death.	64	0.0435	3.23e-36	2.39e-33
GO_CIRCULATORY_SYSTEM_DEVELOPMENT	788	The process whose specific outcome is the progression of the circulatory system over time, from its formation to the mature structure. The circulatory system is the organ system that passes nutrients (such as amino acids and electrolytes), gases, hormones, blood cells, etc. to and from cells in the body to help fight diseases and help stabilize body temperature and pH to maintain homeostasis.	50	0.0635	7.89e-36	5e-33
GO_POSITIVE_REGULATION_OF_RESPONSE_TO_STIMULUS	1929	Any process that activates, maintains or increases the rate of a response to a stimulus. Response to stimulus is a change in state or activity of a cell or an organism (in terms of movement, secretion, enzyme production, gene expression, etc.) as a result of a stimulus.	70	0.0363	8.7e-35	4.83e-32
GO_REGULATION_OF_MULTICELLULAR_ORGANISMAL_DEVELOPMENT	1672	Any process that modulates the frequency, rate or extent of multicellular organismal development.	65	0.0389	6.15e-34	3.03e-31
GO_PROTEIN_LOCALIZATION	1805	Any process in which a protein is transported to, or maintained in, a specific location.	66	0.0366	6.6e-33	2.7e-30
GO_RESPONSE_TO_OXYGEN_CONTAINING_COMPOUND	1381	Any process that results in a change in state or activity of a cell or an organism (in terms of movement, secretion, enzyme production, gene expression, etc.) as a result of an oxygen-containing compound stimulus.	59	0.0427	6.7e-33	2.7e-30
GO_CELLULAR_RESPONSE_TO_ORGANIC_SUBSTANCE	1848	Any process that results in a change in state or activity of a cell (in terms of movement, secretion, enzyme production, gene expression, etc.) as a result of an organic substance stimulus.	65	0.0352	2.04e-31	7.54e-29
GO_BIOLOGICAL_ADHESION	1032	The attachment of a cell or organism to a substrate, another cell, or other organism. Biological adhesion includes intracellular attachment between membrane regions.	50	0.0484	2.52e-30	8.6e-28
GO_WOUND_HEALING	470	The series of events that restore integrity to a damaged tissue, following an injury.	37	0.0787	6.24e-30	1.98e-27
GO_CELLULAR_MACROMOLECULE_LOCALIZATION	1234	Any process in which a macromolecule is transported to, and/or maintained in, a specific location at the level of a cell. Localization at the cellular level encompasses movement within the cell, from within the cell to the cell surface, or from one location to another at the surface of a cell.	53	0.0429	1.29e-29	3.59e-27
GO_REGULATION_OF_CELLULAR_COMPONENT_MOVEMENT	771	Any process that modulates the frequency, rate or extent of the movement of a cellular component.	44	0.0571	1.29e-29	3.59e-27
GO_VASCULATURE_DEVELOPMENT	469	The process whose specific outcome is the progression of the vasculature over time, from its formation to the mature structure. The vasculature is an interconnected tubular multi-tissue structure that contains fluid that is actively transported around the organism.	36	0.0768	9.37e-29	2.44e-26
GO_ESTABLISHMENT_OF_PROTEIN_LOCALIZATION	1423	The directed movement of a protein to a specific location.	55	0.0387	1.79e-28	4.41e-26
GO_REGULATION_OF_CELL_DIFFERENTIATION	1492	Any process that modulates the frequency, rate or extent of cell differentiation, the process in which relatively unspecialized cells acquire specialized structural and functional features.	56	0.0375	2.31e-28	5.4e-26
GO_RESPONSE_TO_EXTERNAL_STIMULUS	1821	Any process that results in a change in state or activity of a cell or an organism (in terms of movement, secretion, enzyme production, gene expression, etc.) as a result of an external stimulus.	61	0.0335	2.74e-28	6.09e-26
GO_MOVEMENT_OF_CELL_OR_SUBCELLULAR_COMPONENT	1275	The directed, self-propelled movement of a cell or subcellular component without the involvement of an external agent such as a transporter or a pore.	52	0.0408	5.38e-28	1.14e-25
GO_ANATOMICAL_STRUCTURE_FORMATION_INVOLVED_IN_MORPHOGENESIS	957	The developmental process pertaining to the initial formation of an anatomical structure from unspecified parts. This process begins with the specific processes that contribute to the appearance of the discrete structure and ends when the structural rudiment is recognizable. An anatomical structure is any biological entity that occupies space and is distinguished from its surroundings. Anatomical…	46	0.0481	9.32e-28	1.88e-25
GO_NEGATIVE_REGULATION_OF_CELL_DEATH	872	Any process that decreases the rate or frequency of cell death. Cell death is the specific activation or halting of processes within a cell so that its vital functions markedly cease, rather than simply deteriorating gradually over time, which culminates in cell death.	44	0.0505	2.03e-27	3.92e-25
GO_ACTIN_FILAMENT_BASED_PROCESS	450	Any cellular process that depends upon or alters the actin cytoskeleton, that part of the cytoskeleton comprising actin filaments and their associated proteins.	34	0.0756	5.7e-27	1.05e-24
GO_CELLULAR_RESPONSE_TO_ENDOGENOUS_STIMULUS	1008	Any process that results in a change in state or activity of a cell (in terms of movement, secretion, enzyme production, gene expression, etc.) as a result of a stimulus arising within the organism.	46	0.0456	8.33e-27	1.48e-24
GO_POSITIVE_REGULATION_OF_CELL_COMMUNICATION	1532	Any process that increases the frequency, rate or extent of cell communication. Cell communication is the process that mediates interactions between a cell and its surroundings. Encompasses interactions such as signaling or attachment between one cell and another cell, between a cell and an extracellular matrix, or between a cell and any other aspect of its environment.	54	0.0352	4.92e-26	8.4e-24
GO_RESPONSE_TO_HORMONE	893	Any process that results in a change in state or activity of a cell or an organism (in terms of movement, secretion, enzyme production, gene expression, etc.) as a result of a hormone stimulus.	43	0.0482	5.38e-26	8.83e-24
GO_ESTABLISHMENT_OF_LOCALIZATION_IN_CELL	1676	The directed movement of a substance or cellular entity, such as a protein complex or organelle, to a specific location within, or in the membrane of, a cell.	55	0.0328	4.98e-25	7.89e-23
GO_CELL_DEVELOPMENT	1426	The process whose specific outcome is the progression of the cell over time, from its formation to the mature structure. Cell development does not include the steps involved in committing a cell to a specific fate.	51	0.0358	7.27e-25	1.11e-22
GO_POSITIVE_REGULATION_OF_CELLULAR_COMPONENT_ORGANIZATION	1152	Any process that activates or increases the frequency, rate or extent of a process involved in the formation, arrangement of constituent parts, or disassembly of cell structures, including the plasma membrane and any external encapsulating structures such as the cell wall and cell envelope.	46	0.0399	2.16e-24	3.19e-22
GO_CYTOSKELETON_ORGANIZATION	838	A process that is carried out at the cellular level which results in the assembly, arrangement of constituent parts, or disassembly of cytoskeletal structures.	40	0.0477	4.48e-24	6.41e-22
GO_BLOOD_VESSEL_MORPHOGENESIS	364	The process in which the anatomical structures of blood vessels are generated and organized. The blood vessel is the vasculature carrying blood.	29	0.0797	8.76e-24	1.21e-21
GO_NEGATIVE_REGULATION_OF_MOLECULAR_FUNCTION	1079	Any process that stops or reduces the rate or extent of a molecular function, an elemental biological activity occurring at the molecular level, such as catalysis or binding.	44	0.0408	1.05e-23	1.41e-21
GO_POSITIVE_REGULATION_OF_MOLECULAR_FUNCTION	1791	Any process that activates or increases the rate or extent of a molecular function, an elemental biological activity occurring at the molecular level, such as catalysis or binding.	55	0.0307	1.16e-23	1.51e-21
GO_RESPONSE_TO_ORGANIC_CYCLIC_COMPOUND	917	Any process that results in a change in state or activity of a cell or an organism (in terms of movement, secretion, enzyme production, gene expression, etc.) as a result of an organic cyclic compound stimulus.	41	0.0447	1.34e-23	1.7e-21
GO_NEUROGENESIS	1402	Generation of cells within the nervous system.	49	0.035	1.84e-23	2.27e-21
GO_SECRETION	588	The controlled release of a substance by a cell or a tissue.	34	0.0578	3.38e-23	4.06e-21
GO_NEGATIVE_REGULATION_OF_RESPONSE_TO_STIMULUS	1360	Any process that stops, prevents, or reduces the frequency, rate or extent of a response to a stimulus. Response to stimulus is a change in state or activity of a cell or an organism (in terms of movement, secretion, enzyme production, gene expression, etc.) as a result of a stimulus.	48	0.0353	3.65e-23	4.19e-21
GO_LOCOMOTION	1114	Self-propelled movement of a cell or organism from one location to another.	44	0.0395	3.69e-23	4.19e-21
GO_REGULATION_OF_CELL_DEVELOPMENT	836	Any process that modulates the rate, frequency or extent of the progression of the cell over time, from its formation to the mature structure. Cell development does not include the steps involved in committing a cell to a specific fate.	39	0.0467	3.93e-23	4.36e-21
GO_CATABOLIC_PROCESS	1773	The chemical reactions and pathways resulting in the breakdown of substances, including the breakdown of carbon compounds with the liberation of energy for use by the cell or organism.	54	0.0305	4.6e-23	4.98e-21
GO_CELLULAR_RESPONSE_TO_OXYGEN_CONTAINING_COMPOUND	799	Any process that results in a change in state or activity of a cell (in terms of movement, secretion, enzyme production, gene expression, etc.) as a result of an oxygen-containing compound stimulus.	38	0.0476	7.59e-23	8.02e-21
GO_PLATELET_DEGRANULATION	107	The regulated exocytosis of secretory granules containing preformed mediators such as histamine and serotonin by a platelet.	19	0.1776	1.05e-22	1.04e-20
GO_PROTEIN_COMPLEX_SUBUNIT_ORGANIZATION	1527	Any process in which macromolecules aggregate, disaggregate, or are modified, resulting in the formation, disassembly, or alteration of a protein complex.	50	0.0327	1.05e-22	1.04e-20
GO_POSITIVE_REGULATION_OF_MULTICELLULAR_ORGANISMAL_PROCESS	1395	Any process that activates or increases the frequency, rate or extent of an organismal process, any of the processes pertinent to the function of an organism above the cellular level; includes the integrated processes of tissues and organs.	48	0.0344	1.06e-22	1.04e-20
GO_REGULATION_OF_INTRACELLULAR_SIGNAL_TRANSDUCTION	1656	Any process that modulates the frequency, rate or extent of intracellular signal transduction.	51	0.0308	5.44e-22	5.25e-20
GO_REGULATION_OF_TRANSPORT	1804	Any process that modulates the frequency, rate or extent of the directed movement of substances (such as macromolecules, small molecules, ions) into, out of or within a cell, or between cells, by means of some agent such as a transporter or pore.	53	0.0294	6.26e-22	5.91e-20
GO_ENDOCYTOSIS	509	A vesicle-mediated transport process in which cells take up external materials or membrane constituents by the invagination of a small region of the plasma membrane to form a new membrane-bounded vesicle.	31	0.0609	6.93e-22	6.41e-20
GO_REGULATION_OF_ANATOMICAL_STRUCTURE_MORPHOGENESIS	1021	Any process that modulates the frequency, rate or extent of anatomical structure morphogenesis.	41	0.0402	7.09e-22	6.42e-20
GO_POSITIVE_REGULATION_OF_DEVELOPMENTAL_PROCESS	1142	Any process that activates or increases the rate or extent of development, the biological process whose specific outcome is the progression of an organism over time from an initial condition (e.g. a zygote, or a young adult) to a later condition (e.g. a multicellular animal or an aged adult).	43	0.0377	7.53e-22	6.68e-20
GO_RESPONSE_TO_NITROGEN_COMPOUND	859	Any process that results in a change in state or activity of a cell or an organism (in terms of movement, secretion, enzyme production, gene expression, etc.) as a result of a nitrogen compound stimulus.	38	0.0442	9.32e-22	8.11e-20
GO_INTERSPECIES_INTERACTION_BETWEEN_ORGANISMS	662	Any process in which an organism has an effect on an organism of a different species.	34	0.0514	1.45e-21	1.24e-19
GO_REGULATION_OF_CELL_PROLIFERATION	1496	Any process that modulates the frequency, rate or extent of cell proliferation.	48	0.0321	1.94e-21	1.62e-19
GO_ANGIOGENESIS	293	Blood vessel formation when new vessels emerge from the proliferation of pre-existing blood vessels.	25	0.0853	2.24e-21	1.81e-19
GO_SECRETION_BY_CELL	486	The controlled release of a substance by a cell.	30	0.0617	2.24e-21	1.81e-19
GO_NEGATIVE_REGULATION_OF_MULTICELLULAR_ORGANISMAL_PROCESS	983	Any process that stops, prevents, or reduces the frequency, rate or extent of an organismal process, the processes pertinent to the function of an organism above the cellular level; includes the integrated processes of tissues and organs.	39	0.0397	1.18e-20	9.34e-19
GO_NEGATIVE_REGULATION_OF_CELL_COMMUNICATION	1192	Any process that decreases the frequency, rate or extent of cell communication. Cell communication is the process that mediates interactions between a cell and its surroundings. Encompasses interactions such as signaling or attachment between one cell and another cell, between a cell and an extracellular matrix, or between a cell and any other aspect of its environment.	42	0.0352	2.74e-20	2.13e-18
GO_REGULATION_OF_HYDROLASE_ACTIVITY	1327	Any process that modulates the frequency, rate or extent of hydrolase activity, the catalysis of the hydrolysis of various bonds, e.g. C-O, C-N, C-C, phosphoric anhydride bonds, etc. Hydrolase is the systematic name for any enzyme of EC class 3.	44	0.0332	3.19e-20	2.44e-18
GO_ORGAN_MORPHOGENESIS	841	Morphogenesis of an organ. An organ is defined as a tissue or set of tissues that work together to perform a specific function or functions. Morphogenesis is the process in which anatomical structures are generated and organized. Organs are commonly observed as visibly distinct structures, but may also exist as loosely associated clusters of cells that work together to perform a specific function…	36	0.0428	3.48e-20	2.62e-18
GO_POSITIVE_REGULATION_OF_PROTEIN_METABOLIC_PROCESS	1492	Any process that activates or increases the frequency, rate or extent of the chemical reactions and pathways involving a protein.	46	0.0308	7.09e-20	5.24e-18
GO_RESPONSE_TO_LIPID	888	Any process that results in a change in state or activity of a cell or an organism (in terms of movement, secretion, enzyme production, gene expression, etc.) as a result of a lipid stimulus.	36	0.0405	2.02e-19	1.47e-17
GO_CELL_MOTILITY	835	Any process involved in the controlled self-propelled movement of a cell that results in translocation of the cell from one place to another.	35	0.0419	2.33e-19	1.67e-17
GO_INTRACELLULAR_PROTEIN_TRANSPORT	781	The directed movement of proteins in a cell, including the movement of proteins between specific compartments or structures within a cell, such as organelles of a eukaryotic cell.	34	0.0435	2.48e-19	1.74e-17
GO_REGULATION_OF_PHOSPHORUS_METABOLIC_PROCESS	1618	Any process that modulates the frequency, rate or extent of the chemical reactions and pathways involving phosphorus or compounds containing phosphorus.	47	0.029	2.86e-19	1.98e-17
GO_REGULATION_OF_CELL_ADHESION	629	Any process that modulates the frequency, rate or extent of attachment of a cell to another cell or to the extracellular matrix.	31	0.0493	3.15e-19	2.15e-17
GO_NEGATIVE_REGULATION_OF_CELLULAR_COMPONENT_ORGANIZATION	684	Any process that stops, prevents, or reduces the frequency, rate or extent of a process involved in the formation, arrangement of constituent parts, or disassembly of cell structures, including the plasma membrane and any external encapsulating structures such as the cell wall and cell envelope.	32	0.0468	3.72e-19	2.5e-17
GO_NEGATIVE_REGULATION_OF_PROTEIN_METABOLIC_PROCESS	1087	Any process that stops, prevents, or reduces the frequency, rate or extent of chemical reactions and pathways involving a protein.	39	0.0359	3.77e-19	2.5e-17
GO_REGULATED_EXOCYTOSIS	224	A process of exocytosis in which soluble proteins and other substances are initially stored in secretory vesicles for later release. It is found mainly in cells that are specialized for secreting products such as hormones, neurotransmitters, or digestive enzymes rapidly on demand.	21	0.0938	5.47e-19	3.57e-17
GO_POSITIVE_REGULATION_OF_CATALYTIC_ACTIVITY	1518	Any process that activates or increases the activity of an enzyme.	45	0.0296	8.41e-19	5.41e-17
GO_POSITIVE_REGULATION_OF_INTRACELLULAR_SIGNAL_TRANSDUCTION	876	Any process that activates or increases the frequency, rate or extent of intracellular signal transduction.	35	0.04	1.05e-18	6.62e-17
GO_HOMEOSTATIC_PROCESS	1337	Any biological process involved in the maintenance of an internal steady state.	42	0.0314	1.77e-18	1.1e-16
GO_MUSCLE_STRUCTURE_DEVELOPMENT	432	The progression of a muscle structure over time, from its formation to its mature state. Muscle structures are contractile cells, tissues or organs that are found in multicellular organisms.	26	0.0602	2.15e-18	1.33e-16
GO_MEMBRANE_ORGANIZATION	899	A process which results in the assembly, arrangement of constituent parts, or disassembly of a membrane. A membrane is a double layer of lipid molecules that encloses all cells, and, in eukaryotes, many organelles; may be a single or double lipid bilayer; also includes associated proteins.	35	0.0389	2.34e-18	1.42e-16
GO_COLLAGEN_FIBRIL_ORGANIZATION	38	Any process that determines the size and arrangement of collagen fibrils within an extracellular matrix.	12	0.3158	3.9e-18	2.34e-16
GO_ENZYME_LINKED_RECEPTOR_PROTEIN_SIGNALING_PATHWAY	689	Any series of molecular signals initiated by the binding of an extracellular ligand to a receptor on the surface of the target cell, where the receptor possesses catalytic activity or is closely associated with an enzyme such as a protein kinase, and ending with regulation of a downstream cellular process, e.g. transcription.	31	0.045	4.15e-18	2.45e-16
GO_NEGATIVE_REGULATION_OF_DEVELOPMENTAL_PROCESS	801	Any process that stops, prevents or reduces the rate or extent of development, the biological process whose specific outcome is the progression of an organism over time from an initial condition (e.g. a zygote, or a young adult) to a later condition (e.g. a multicellular animal or an aged adult).	33	0.0412	4.43e-18	2.59e-16
GO_REGULATION_OF_NERVOUS_SYSTEM_DEVELOPMENT	750	Any process that modulates the frequency, rate or extent of nervous system development, the origin and formation of nervous tissue.	32	0.0427	5.38e-18	3.1e-16
GO_REGULATION_OF_ORGANELLE_ORGANIZATION	1178	Any process that modulates the frequency, rate or extent of a process involved in the formation, arrangement of constituent parts, or disassembly of an organelle.	39	0.0331	5.74e-18	3.26e-16
GO_IMMUNE_SYSTEM_PROCESS	1984	Any process involved in the development or functioning of the immune system, an organismal system for calibrated responses to potential internal or invasive threats.	50	0.0252	6.3e-18	3.54e-16
GO_EPITHELIUM_DEVELOPMENT	945	The process whose specific outcome is the progression of an epithelium over time, from its formation to the mature structure. An epithelium is a tissue that covers the internal or external surfaces of an anatomical structure.	35	0.037	1.09e-17	6.06e-16
GO_RESPONSE_TO_ABIOTIC_STIMULUS	1024	Any process that results in a change in state or activity of a cell or an organism (in terms of movement, secretion, enzyme production, gene expression, etc.) as a result of an abiotic (non-living) stimulus.	36	0.0352	1.86e-17	1.02e-15
GO_EXOCYTOSIS	310	A process of secretion by a cell that results in the release of intracellular molecules (e.g. hormones, matrix proteins) contained within a membrane-bounded vesicle by fusion of the vesicle with the plasma membrane of a cell. Steps that prepare vesicles for fusion with the membrane (e.g. docking and priming) are included in this process. This is the process in which most molecules are secreted fr…	22	0.071	3.07e-17	1.66e-15
GO_MULTICELLULAR_ORGANISMAL_MACROMOLECULE_METABOLIC_PROCESS	79	The chemical reactions and pathways involving macromolecules, large molecules including proteins, nucleic acids and carbohydrates, in multicellular organisms occurring at the tissue, organ, or organismal level.	14	0.1772	4.76e-17	2.54e-15
GO_POSITIVE_REGULATION_OF_TRANSPORT	936	Any process that activates or increases the frequency, rate or extent of the directed movement of substances (such as macromolecules, small molecules, ions) into, out of or within a cell, or between cells, by means of some agent such as a transporter or pore.	34	0.0363	5.9e-17	3.12e-15
GO_REGULATION_OF_APOPTOTIC_SIGNALING_PATHWAY	363	Any process that modulates the frequency, rate or extent of apoptotic signaling pathway.	23	0.0634	6.9e-17	3.6e-15
GO_REGULATION_OF_PROTEIN_MODIFICATION_PROCESS	1710	Any process that modulates the frequency, rate or extent of the covalent alteration of one or more amino acid residues within a protein.	45	0.0263	7.3e-17	3.76e-15
GO_ORGANONITROGEN_COMPOUND_METABOLIC_PROCESS	1796	The chemical reactions and pathways involving organonitrogen compound.	46	0.0256	8.74e-17	4.46e-15
GO_POSITIVE_REGULATION_OF_CELL_DEATH	605	Any process that increases the rate or frequency of cell death. Cell death is the specific activation or halting of processes within a cell so that its vital functions markedly cease, rather than simply deteriorating gradually over time, which culminates in cell death.	28	0.0463	9.14e-17	4.61e-15
GO_NEGATIVE_REGULATION_OF_CATALYTIC_ACTIVITY	829	Any process that stops or reduces the activity of an enzyme.	32	0.0386	9.37e-17	4.67e-15
GO_SINGLE_ORGANISM_CELL_ADHESION	459	The attachment, via cell adhesion molecules, of a cell to either another cell of the same organism, or to an underlying substrate of the same organism such as the extracellular matrix.	25	0.0545	1.03e-16	5.08e-15
GO_SINGLE_ORGANISM_CATABOLIC_PROCESS	957	A catabolic process - chemical reactions and pathways resulting in the breakdown of substances - which involves a single organism.	34	0.0355	1.14e-16	5.56e-15
GO_CELLULAR_COMPONENT_MORPHOGENESIS	900	The process in which cellular structures, including whole cells or cell parts, are generated and organized.	33	0.0367	1.34e-16	6.44e-15
GO_RESPONSE_TO_GROWTH_FACTOR	475	Any process that results in a change in state or activity of a cell or an organism (in terms of movement, secretion, enzyme production, gene expression, etc.) as a result of a growth factor stimulus.	25	0.0526	2.28e-16	1.09e-14
GO_REGULATION_OF_RESPONSE_TO_STRESS	1468	Any process that modulates the frequency, rate or extent of a response to stress. Response to stress is a change in state or activity of a cell or an organism (in terms of movement, secretion, enzyme production, gene expression, etc.) as a result of a disturbance in organismal or cellular homeostasis, usually, but not necessarily, exogenous (e.g. temperature, humidity, ionizing radiation).	41	0.0279	2.73e-16	1.29e-14
GO_RESPONSE_TO_INORGANIC_SUBSTANCE	479	Any process that results in a change in state or activity of a cell or an organism (in terms of movement, secretion, enzyme production, gene expression, etc.) as a result of an inorganic substance stimulus.	25	0.0522	2.77e-16	1.29e-14
GO_TISSUE_MORPHOGENESIS	533	The process in which the anatomical structures of a tissue are generated and organized.	26	0.0488	3.46e-16	1.6e-14
GO_REGULATION_OF_ACTIN_FILAMENT_BASED_PROCESS	312	Any process that modulates the frequency, rate or extent of any cellular process that depends upon or alters the actin cytoskeleton.	21	0.0673	4.77e-16	2.18e-14
GO_MULTICELLULAR_ORGANISM_METABOLIC_PROCESS	93	The chemical reactions and pathways in a single multicellular organism that occur at the tissue, organ, or organismal level. These processes, unlike cellular metabolism, can include transport of substances between cells when that transport is required.	14	0.1505	5.27e-16	2.38e-14
GO_ACTIN_FILAMENT_ORGANIZATION	174	A process that is carried out at the cellular level which results in the assembly, arrangement of constituent parts, or disassembly of cytoskeletal structures comprising actin filaments. Includes processes that control the spatial distribution of actin filaments, such as organizing filaments into meshworks, bundles, or other structures, as by cross-linking.	17	0.0977	6.54e-16	2.93e-14
GO_PROTEIN_TARGETING	406	The process of targeting specific proteins to particular regions of the cell, typically membrane-bounded subcellular organelles. Usually requires an organelle specific protein sequence motif.	23	0.0567	7.79e-16	3.45e-14

## Sheet: scDD
Gene Set Name	# Genes in Gene Set (K)	Description	# Genes in Overlap (k)	k/K	p-value	FDR q-value
GO_ESTABLISHMENT_OF_LOCALIZATION_IN_CELL	1676	The directed movement of a substance or cellular entity, such as a protein complex or organelle, to a specific location within, or in the membrane of, a cell.	62	0.037	2.24e-30	9.95e-27
GO_INTRACELLULAR_PROTEIN_TRANSPORT	781	The directed movement of proteins in a cell, including the movement of proteins between specific compartments or structures within a cell, such as organelles of a eukaryotic cell.	39	0.0499	1.01e-23	2.23e-20
GO_CELLULAR_MACROMOLECULE_LOCALIZATION	1234	Any process in which a macromolecule is transported to, and/or maintained in, a specific location at the level of a cell. Localization at the cellular level encompasses movement within the cell, from within the cell to the cell surface, or from one location to another at the surface of a cell.	47	0.0381	1.66e-23	2.45e-20
GO_PROTEIN_LOCALIZATION	1805	Any process in which a protein is transported to, or maintained in, a specific location.	53	0.0294	2.54e-21	2.82e-18
GO_PHOSPHATE_CONTAINING_COMPOUND_METABOLIC_PROCESS	1977	The chemical reactions and pathways involving the phosphate group, the anion or salt of any phosphoric acid.	55	0.0278	4.77e-21	4.21e-18
GO_ESTABLISHMENT_OF_PROTEIN_LOCALIZATION	1423	The directed movement of a protein to a specific location.	47	0.033	5.69e-21	4.21e-18
GO_POSITIVE_REGULATION_OF_RESPONSE_TO_STIMULUS	1929	Any process that activates, maintains or increases the rate of a response to a stimulus. Response to stimulus is a change in state or activity of a cell or an organism (in terms of movement, secretion, enzyme production, gene expression, etc.) as a result of a stimulus.	51	0.0264	1.36e-18	8.61e-16
GO_REGULATION_OF_INTRACELLULAR_SIGNAL_TRANSDUCTION	1656	Any process that modulates the frequency, rate or extent of intracellular signal transduction.	46	0.0278	1.29e-17	7.13e-15
GO_PROTEIN_COMPLEX_SUBUNIT_ORGANIZATION	1527	Any process in which macromolecules aggregate, disaggregate, or are modified, resulting in the formation, disassembly, or alteration of a protein complex.	44	0.0288	1.87e-17	9.23e-15
GO_POSITIVE_REGULATION_OF_PROTEIN_METABOLIC_PROCESS	1492	Any process that activates or increases the frequency, rate or extent of the chemical reactions and pathways involving a protein.	43	0.0288	4.5e-17	1.99e-14
GO_REGULATION_OF_CATABOLIC_PROCESS	731	Any process that modulates the frequency, rate, or extent of the chemical reactions and pathways resulting in the breakdown of substances.	31	0.0424	4.94e-17	1.99e-14
GO_ORGANONITROGEN_COMPOUND_METABOLIC_PROCESS	1796	The chemical reactions and pathways involving organonitrogen compound.	47	0.0262	5.43e-17	2.01e-14
GO_PROTEIN_TARGETING	406	The process of targeting specific proteins to particular regions of the cell, typically membrane-bounded subcellular organelles. Usually requires an organelle specific protein sequence motif.	24	0.0591	1.32e-16	4.52e-14
GO_PHOSPHORYLATION	1228	The process of introducing a phosphate group into a molecule, usually with the formation of a phosphoric ester, a phosphoric anhydride or a phosphoric amide.	38	0.0309	3.74e-16	1.19e-13
GO_VESICLE_MEDIATED_TRANSPORT	1239	A cellular transport process in which transported substances are moved in membrane-bounded vesicles; transported substances are enclosed in the vesicle lumen or located in the vesicle membrane. The process begins with a step that directs a substance to the forming vesicle, and includes vesicle budding and coating. Vesicles are then targeted to, and fuse with, an acceptor membrane.	38	0.0307	4.98e-16	1.47e-13
GO_POSITIVE_REGULATION_OF_CELL_COMMUNICATION	1532	Any process that increases the frequency, rate or extent of cell communication. Cell communication is the process that mediates interactions between a cell and its surroundings. Encompasses interactions such as signaling or attachment between one cell and another cell, between a cell and an extracellular matrix, or between a cell and any other aspect of its environment.	42	0.0274	6.15e-16	1.7e-13
GO_POSITIVE_REGULATION_OF_MOLECULAR_FUNCTION	1791	Any process that activates or increases the rate or extent of a molecular function, an elemental biological activity occurring at the molecular level, such as catalysis or binding.	45	0.0251	1.2e-15	3.13e-13
GO_SINGLE_ORGANISM_CELLULAR_LOCALIZATION	898	A cellular localization which involves only one organism.	32	0.0356	2.02e-15	4.98e-13
GO_POSITIVE_REGULATION_OF_CATALYTIC_ACTIVITY	1518	Any process that activates or increases the activity of an enzyme.	40	0.0264	1.19e-14	2.78e-12
GO_PROTEIN_LOCALIZATION_TO_ORGANELLE	556	A process in which a protein is transported to, or maintained in, a location within an organelle.	25	0.045	1.62e-14	3.6e-12
GO_REGULATION_OF_CELL_DEATH	1472	Any process that modulates the rate or frequency of cell death. Cell death is the specific activation or halting of processes within a cell so that its vital functions markedly cease, rather than simply deteriorating gradually over time, which culminates in cell death.	39	0.0265	2.22e-14	4.7e-12
GO_INTRACELLULAR_SIGNAL_TRANSDUCTION	1572	The process in which a signal is passed on to downstream components within the cell, which become activated themselves to further propagate the signal and finally trigger a change in the function or state of the cell.	40	0.0254	3.68e-14	7.42e-12
GO_REGULATION_OF_PHOSPHORUS_METABOLIC_PROCESS	1618	Any process that modulates the frequency, rate or extent of the chemical reactions and pathways involving phosphorus or compounds containing phosphorus.	40	0.0247	9.26e-14	1.79e-11
GO_REGULATION_OF_PROTEIN_MODIFICATION_PROCESS	1710	Any process that modulates the frequency, rate or extent of the covalent alteration of one or more amino acid residues within a protein.	41	0.024	1.19e-13	2.19e-11
GO_NEGATIVE_REGULATION_OF_RESPONSE_TO_STIMULUS	1360	Any process that stops, prevents, or reduces the frequency, rate or extent of a response to a stimulus. Response to stimulus is a change in state or activity of a cell or an organism (in terms of movement, secretion, enzyme production, gene expression, etc.) as a result of a stimulus.	36	0.0265	2.5e-13	4.44e-11
GO_SMALL_MOLECULE_METABOLIC_PROCESS	1767	The chemical reactions and pathways involving small molecules, any low molecular weight, monomeric, non-encoded molecule.	41	0.0232	3.42e-13	5.83e-11
GO_CATABOLIC_PROCESS	1773	The chemical reactions and pathways resulting in the breakdown of substances, including the breakdown of carbon compounds with the liberation of energy for use by the cell or organism.	41	0.0231	3.81e-13	6.26e-11
GO_REGULATION_OF_RESPONSE_TO_STRESS	1468	Any process that modulates the frequency, rate or extent of a response to stress. Response to stress is a change in state or activity of a cell or an organism (in terms of movement, secretion, enzyme production, gene expression, etc.) as a result of a disturbance in organismal or cellular homeostasis, usually, but not necessarily, exogenous (e.g. temperature, humidity, ionizing radiation).	37	0.0252	4.87e-13	7.72e-11
GO_CELLULAR_CATABOLIC_PROCESS	1322	The chemical reactions and pathways resulting in the breakdown of substances, carried out by individual cells.	35	0.0265	5.51e-13	8.43e-11
GO_REGULATION_OF_MULTICELLULAR_ORGANISMAL_DEVELOPMENT	1672	Any process that modulates the frequency, rate or extent of multicellular organismal development.	39	0.0233	1.17e-12	1.73e-10
GO_TISSUE_DEVELOPMENT	1518	The process whose specific outcome is the progression of a tissue over time, from its formation to the mature structure.	37	0.0244	1.31e-12	1.87e-10
GO_REGULATION_OF_CELLULAR_RESPONSE_TO_STRESS	691	Any process that modulates the frequency, rate or extent of a cellular response to stress. Cellular response to stress is a change in state or activity of a cell (in terms of movement, secretion, enzyme production, gene expression, etc.) as a result of a stimulus indicating the organism is under stress. The stress is usually, but not necessarily, exogenous (e.g. temperature, humidity, ionizing ra…	25	0.0362	1.98e-12	2.71e-10
GO_ENDOMEMBRANE_SYSTEM_ORGANIZATION	465	A process that is carried out at the cellular level which results in the assembly, arrangement of constituent parts, or disassembly of the endomembrane system.	21	0.0452	2.02e-12	2.71e-10
GO_MACROMOLECULAR_COMPLEX_ASSEMBLY	1398	The aggregation, arrangement and bonding together of a set of macromolecules to form a complex.	35	0.025	2.65e-12	3.46e-10
GO_CIRCULATORY_SYSTEM_DEVELOPMENT	788	The process whose specific outcome is the progression of the circulatory system over time, from its formation to the mature structure. The circulatory system is the organ system that passes nutrients (such as amino acids and electrolytes), gases, hormones, blood cells, etc. to and from cells in the body to help fight diseases and help stabilize body temperature and pH to maintain homeostasis.	26	0.033	5.5e-12	6.97e-10
GO_PROTEOLYSIS	1208	The hydrolysis of proteins into smaller polypeptides and/or amino acids by cleavage of their peptide bonds.	32	0.0265	5.79e-12	7.05e-10
GO_CELLULAR_RESPONSE_TO_ORGANIC_SUBSTANCE	1848	Any process that results in a change in state or activity of a cell (in terms of movement, secretion, enzyme production, gene expression, etc.) as a result of an organic substance stimulus.	40	0.0216	5.88e-12	7.05e-10
GO_MACROMOLECULE_CATABOLIC_PROCESS	926	The chemical reactions and pathways resulting in the breakdown of a macromolecule, any molecule of high relative molecular mass, the structure of which essentially comprises the multiple repetition of units derived, actually or conceptually, from molecules of low relative molecular mass.	28	0.0302	6.32e-12	7.38e-10
GO_ORGANONITROGEN_COMPOUND_BIOSYNTHETIC_PROCESS	1024	The chemical reactions and pathways resulting in the formation of organonitrogen compound.	29	0.0283	1.25e-11	1.43e-09
GO_NEGATIVE_REGULATION_OF_GENE_EXPRESSION	1493	Any process that decreases the frequency, rate or extent of gene expression. Gene expression is the process in which a gene's coding sequence is converted into a mature gene product or products (proteins or RNA). This includes the production of an RNA transcript as well as any processing to produce a mature RNA product or an mRNA (for protein-coding genes) and the translation of that mRNA into pr…	35	0.0234	1.63e-11	1.81e-09
GO_PROTEIN_COMPLEX_BIOGENESIS	1132	A cellular process that results in the biosynthesis of constituent macromolecules, assembly, and arrangement of constituent parts of a protein complex. Includes the synthesis of non-protein components, and those protein modifications that are involved in synthesis or assembly of the complex.	30	0.0265	2.75e-11	2.98e-09
GO_RESPONSE_TO_ENDOGENOUS_STIMULUS	1450	Any process that results in a change in state or activity of a cell or an organism (in terms of movement, secretion, enzyme production, gene expression, etc.) as a result of a stimulus arising within the organism.	34	0.0234	3.24e-11	3.43e-09
GO_CELL_DEATH	1001	Any biological process that results in permanent cessation of all vital functions of a cell. A cell should be considered dead when any one of the following molecular or morphological criteria is met: (1) the cell has lost the integrity of its plasma membrane; (2) the cell, including its nucleus, has undergone complete fragmentation into discrete bodies (frequently referred to as apoptotic bodies)…	28	0.028	3.84e-11	3.96e-09
GO_NEGATIVE_REGULATION_OF_PROTEIN_METABOLIC_PROCESS	1087	Any process that stops, prevents, or reduces the frequency, rate or extent of chemical reactions and pathways involving a protein.	29	0.0267	5.14e-11	5.19e-09
GO_REGULATION_OF_PROTEIN_CATABOLIC_PROCESS	393	Any process that modulates the frequency, rate or extent of the chemical reactions and pathways resulting in the breakdown of a protein by the destruction of the native, active configuration, with or without the hydrolysis of peptide bonds.	18	0.0458	6.3e-11	6.21e-09
GO_POSITIVE_REGULATION_OF_CATABOLIC_PROCESS	395	Any process that activates or increases the frequency, rate or extent of the chemical reactions and pathways resulting in the breakdown of substances.	18	0.0456	6.84e-11	6.51e-09
GO_REGULATION_OF_CELL_DIFFERENTIATION	1492	Any process that modulates the frequency, rate or extent of cell differentiation, the process in which relatively unspecialized cells acquire specialized structural and functional features.	34	0.0228	6.9e-11	6.51e-09
GO_REGULATION_OF_ORGANELLE_ORGANIZATION	1178	Any process that modulates the frequency, rate or extent of a process involved in the formation, arrangement of constituent parts, or disassembly of an organelle.	30	0.0255	7.19e-11	6.54e-09
GO_ANATOMICAL_STRUCTURE_FORMATION_INVOLVED_IN_MORPHOGENESIS	957	The developmental process pertaining to the initial formation of an anatomical structure from unspecified parts. This process begins with the specific processes that contribute to the appearance of the discrete structure and ends when the structural rudiment is recognizable. An anatomical structure is any biological entity that occupies space and is distinguished from its surroundings. Anatomical…	27	0.0282	7.22e-11	6.54e-09
GO_MEMBRANE_ORGANIZATION	899	A process which results in the assembly, arrangement of constituent parts, or disassembly of a membrane. A membrane is a double layer of lipid molecules that encloses all cells, and, in eukaryotes, many organelles; may be a single or double lipid bilayer; also includes associated proteins.	26	0.0289	9.73e-11	8.63e-09
GO_CYTOSKELETON_ORGANIZATION	838	A process that is carried out at the cellular level which results in the assembly, arrangement of constituent parts, or disassembly of cytoskeletal structures.	25	0.0298	1.19e-10	1.04e-08
GO_ESTABLISHMENT_OF_PROTEIN_LOCALIZATION_TO_MEMBRANE	264	The directed movement of a protein to a specific location in a membrane.	15	0.0568	1.31e-10	1.12e-08
GO_VASCULATURE_DEVELOPMENT	469	The process whose specific outcome is the progression of the vasculature over time, from its formation to the mature structure. The vasculature is an interconnected tubular multi-tissue structure that contains fluid that is actively transported around the organism.	19	0.0405	1.47e-10	1.23e-08
GO_RESPONSE_TO_OXYGEN_CONTAINING_COMPOUND	1381	Any process that results in a change in state or activity of a cell or an organism (in terms of movement, secretion, enzyme production, gene expression, etc.) as a result of an oxygen-containing compound stimulus.	32	0.0232	1.73e-10	1.42e-08
GO_CELL_CYCLE_PROCESS	1081	The cellular process that ensures successive accurate and complete genome replication and chromosome segregation.	28	0.0259	2.2e-10	1.77e-08
GO_CELL_CYCLE	1316	The progression of biochemical and morphological phases and events that occur in a cell during successive cell replication or nuclear replication events. Canonically, the cell cycle comprises the replication and segregation of genetic material followed by the division of the cell, but in endocycles or syncytial cells nuclear replication or nuclear division may not be followed by cell division.	31	0.0236	2.29e-10	1.82e-08
GO_CELLULAR_RESPONSE_TO_STRESS	1565	Any process that results in a change in state or activity of a cell (in terms of movement, secretion, enzyme production, gene expression, etc.) as a result of a stimulus indicating the organism is under stress. The stress is usually, but not necessarily, exogenous (e.g. temperature, humidity, ionizing radiation).	34	0.0217	2.4e-10	1.87e-08
GO_PROTEIN_PHOSPHORYLATION	944	The process of introducing a phosphate group on to a protein.	26	0.0275	2.76e-10	2.11e-08
GO_REGULATION_OF_TRANSFERASE_ACTIVITY	946	Any process that modulates the frequency, rate or extent of transferase activity, the catalysis of the transfer of a group, e.g. a methyl group, glycosyl group, acyl group, phosphorus-containing, or other groups, from one compound (generally regarded as the donor) to another compound (generally regarded as the acceptor). Transferase is the systematic name for any enzyme of EC class 2.	26	0.0275	2.88e-10	2.17e-08
GO_POSITIVE_REGULATION_OF_INTRACELLULAR_SIGNAL_TRANSDUCTION	876	Any process that activates or increases the frequency, rate or extent of intracellular signal transduction.	25	0.0285	2.98e-10	2.18e-08
GO_REGULATION_OF_ANATOMICAL_STRUCTURE_MORPHOGENESIS	1021	Any process that modulates the frequency, rate or extent of anatomical structure morphogenesis.	27	0.0264	2.99e-10	2.18e-08
GO_REGULATION_OF_CELL_PROLIFERATION	1496	Any process that modulates the frequency, rate or extent of cell proliferation.	33	0.0221	3.07e-10	2.2e-08
GO_RESPONSE_TO_ABIOTIC_STIMULUS	1024	Any process that results in a change in state or activity of a cell or an organism (in terms of movement, secretion, enzyme production, gene expression, etc.) as a result of an abiotic (non-living) stimulus.	27	0.0264	3.19e-10	2.25e-08
GO_PROTEIN_TARGETING_TO_MEMBRANE	157	The process of directing proteins towards a membrane, usually using signals contained within the protein.	12	0.0764	3.24e-10	2.25e-08
GO_SINGLE_ORGANISM_BIOSYNTHETIC_PROCESS	1340	A biosynthetic process - chemical reactions and pathways resulting in the formation of substances - involving a single organism.	31	0.0231	3.55e-10	2.42e-08
GO_NEGATIVE_REGULATION_OF_CELL_COMMUNICATION	1192	Any process that decreases the frequency, rate or extent of cell communication. Cell communication is the process that mediates interactions between a cell and its surroundings. Encompasses interactions such as signaling or attachment between one cell and another cell, between a cell and an extracellular matrix, or between a cell and any other aspect of its environment.	29	0.0243	4.36e-10	2.93e-08
GO_MOVEMENT_OF_CELL_OR_SUBCELLULAR_COMPONENT	1275	The directed, self-propelled movement of a cell or subcellular component without the involvement of an external agent such as a transporter or a pore.	30	0.0235	4.69e-10	3.1e-08
GO_PROTEIN_CATABOLIC_PROCESS	579	The chemical reactions and pathways resulting in the breakdown of a protein by the destruction of the native, active configuration, with or without the hydrolysis of peptide bonds.	20	0.0345	7.68e-10	5.01e-08
GO_EXTRACELLULAR_STRUCTURE_ORGANIZATION	304	A process that is carried out at the cellular level which results in the assembly, arrangement of constituent parts, or disassembly of structures in the space external to the outermost structure of a cell. For cells without external protective or external encapsulating structures this refers to space outside of the plasma membrane, and also covers the host cell environment outside an intracellula…	15	0.0493	9.22e-10	5.93e-08
GO_SECRETION	588	The controlled release of a substance by a cell or a tissue.	20	0.034	1e-09	6.34e-08
GO_REGULATION_OF_HYDROLASE_ACTIVITY	1327	Any process that modulates the frequency, rate or extent of hydrolase activity, the catalysis of the hydrolysis of various bonds, e.g. C-O, C-N, C-C, phosphoric anhydride bonds, etc. Hydrolase is the systematic name for any enzyme of EC class 3.	30	0.0226	1.19e-09	7.34e-08
GO_ESTABLISHMENT_OF_PROTEIN_LOCALIZATION_TO_ORGANELLE	361	The directed movement of a protein to a specific location on or in an organelle. Encompasses establishment of localization in the membrane or lumen of a membrane-bounded organelle.	16	0.0443	1.19e-09	7.34e-08
GO_BLOOD_VESSEL_MORPHOGENESIS	364	The process in which the anatomical structures of blood vessels are generated and organized. The blood vessel is the vasculature carrying blood.	16	0.044	1.34e-09	8.15e-08
GO_SECRETION_BY_CELL	486	The controlled release of a substance by a cell.	18	0.037	1.87e-09	1.12e-07
GO_PROTEIN_LOCALIZATION_TO_MEMBRANE	376	A process in which a protein is transported to, or maintained in, a specific location in a membrane.	16	0.0426	2.13e-09	1.26e-07
GO_NUCLEOSIDE_TRIPHOSPHATE_METABOLIC_PROCESS	228	The chemical reactions and pathways involving a nucleoside triphosphate, a compound consisting of a nucleobase linked to a deoxyribose or ribose sugar esterified with triphosphate on the sugar.	13	0.057	2.18e-09	1.27e-07
GO_OXIDATION_REDUCTION_PROCESS	898	A metabolic process that results in the removal or addition of one or more electrons to or from a substance, with or without the concomitant removal or addition of a proton or protons.	24	0.0267	2.48e-09	1.43e-07
GO_ENZYME_LINKED_RECEPTOR_PROTEIN_SIGNALING_PATHWAY	689	Any series of molecular signals initiated by the binding of an extracellular ligand to a receptor on the surface of the target cell, where the receptor possesses catalytic activity or is closely associated with an enzyme such as a protein kinase, and ending with regulation of a downstream cellular process, e.g. transcription.	21	0.0305	2.65e-09	1.5e-07
GO_POSITIVE_REGULATION_OF_PROTEIN_MODIFICATION_PROCESS	1135	Any process that activates or increases the frequency, rate or extent of the covalent alteration of one or more amino acid residues within a protein.	27	0.0238	2.9e-09	1.63e-07
GO_POSITIVE_REGULATION_OF_GENE_EXPRESSION	1733	Any process that increases the frequency, rate or extent of gene expression. Gene expression is the process in which a gene's coding sequence is converted into a mature gene product or products (proteins or RNA). This includes the production of an RNA transcript as well as any processing to produce a mature RNA product or an mRNA (for protein-coding genes) and the translation of that mRNA into pr…	34	0.0196	3.21e-09	1.77e-07
GO_MITOTIC_CELL_CYCLE	766	Progression through the phases of the mitotic cell cycle, the most common eukaryotic cell cycle, which canonically comprises four successive phases called G1, S, G2, and M and includes replication of the genome and the subsequent segregation of chromosomes into daughter cells. In some variant cell cycles nuclear replication or nuclear division may not be followed by cell division, or G1 and G2 ph…	22	0.0287	3.23e-09	1.77e-07
GO_POSITIVE_REGULATION_OF_CELLULAR_COMPONENT_ORGANIZATION	1152	Any process that activates or increases the frequency, rate or extent of a process involved in the formation, arrangement of constituent parts, or disassembly of cell structures, including the plasma membrane and any external encapsulating structures such as the cell wall and cell envelope.	27	0.0234	3.97e-09	2.15e-07
GO_NEUROGENESIS	1402	Generation of cells within the nervous system.	30	0.0214	4.18e-09	2.24e-07
GO_PROTEIN_MODIFICATION_BY_SMALL_PROTEIN_CONJUGATION_OR_REMOVAL	873	A protein modification process in which one or more groups of a small protein, such as ubiquitin or a ubiquitin-like protein, are covalently attached to or removed from a target protein.	23	0.0263	7.05e-09	3.72e-07
GO_IMMUNE_SYSTEM_PROCESS	1984	Any process involved in the development or functioning of the immune system, an organismal system for calibrated responses to potential internal or invasive threats.	36	0.0181	8.06e-09	4.21e-07
GO_ORGANELLE_LOCALIZATION	415	Any process in which an organelle is transported to, and/or maintained in, a specific location.	16	0.0386	8.61e-09	4.43e-07
GO_POSITIVE_REGULATION_OF_PHOSPHORUS_METABOLIC_PROCESS	1036	Any process that increases the frequency, rate or extent of the chemical reactions and pathways involving phosphorus or compounds containing phosphorus.	25	0.0241	8.7e-09	4.43e-07
GO_ORGANOPHOSPHATE_METABOLIC_PROCESS	885	The chemical reactions and pathways involving organophosphates, any phosphate-containing organic compound.	23	0.026	9.07e-09	4.57e-07
GO_EMBRYO_DEVELOPMENT	894	The process whose specific outcome is the progression of an embryo from its formation until the end of its embryonic life stage. The end of the embryonic stage is organism-specific. For example, for mammals, the process would begin with zygote formation and end with birth. For insects, the process would begin at zygote formation and end with larval hatching. For plant zygotic embryos, this would …	23	0.0257	1.09e-08	5.45e-07
GO_POSITIVE_REGULATION_OF_PROTEIN_CATABOLIC_PROCESS	263	Any process that activates or increases the frequency, rate or extent of the chemical reactions and pathways resulting in the breakdown of a protein by the destruction of the native, active configuration, with or without the hydrolysis of peptide bonds.	13	0.0494	1.21e-08	5.96e-07
GO_AGING	264	A developmental process that is a deterioration and loss of function over time. Aging includes loss of functions such as resistance to disease, homeostasis, and fertility, as well as wear and tear. Aging includes cellular senescence, but is more inclusive. May precede death and may succeed developmental maturation (GO:0021700).	13	0.0492	1.27e-08	6.17e-07
GO_REGULATION_OF_CELL_DEVELOPMENT	836	Any process that modulates the rate, frequency or extent of the progression of the cell over time, from its formation to the mature structure. Cell development does not include the steps involved in committing a cell to a specific fate.	22	0.0263	1.55e-08	7.45e-07
GO_PROTEIN_OLIGOMERIZATION	434	The process of creating protein oligomers, compounds composed of a small number, usually between three and ten, of component monomers; protein oligomers may be composed of different or identical monomers. Oligomers may be formed by the polymerization of a number of monomers or the depolymerization of a large protein polymer.	16	0.0369	1.61e-08	7.6e-07
GO_REGULATION_OF_CELL_CYCLE_PHASE_TRANSITION	321	Any process that modulates the frequency, rate or extent of cell cycle phase transition.	14	0.0436	1.61e-08	7.6e-07
GO_PROTEASOMAL_PROTEIN_CATABOLIC_PROCESS	271	The chemical reactions and pathways resulting in the breakdown of a protein or peptide by hydrolysis of its peptide bonds that is mediated by the proteasome.	13	0.048	1.73e-08	8.04e-07
GO_RESPONSE_TO_ORGANIC_CYCLIC_COMPOUND	917	Any process that results in a change in state or activity of a cell or an organism (in terms of movement, secretion, enzyme production, gene expression, etc.) as a result of an organic cyclic compound stimulus.	23	0.0251	1.74e-08	8.04e-07
GO_NEGATIVE_REGULATION_OF_MOLECULAR_FUNCTION	1079	Any process that stops or reduces the rate or extent of a molecular function, an elemental biological activity occurring at the molecular level, such as catalysis or binding.	25	0.0232	1.92e-08	8.79e-07
GO_REGULATION_OF_CYTOSKELETON_ORGANIZATION	502	Any process that modulates the frequency, rate or extent of the formation, arrangement of constituent parts, or disassembly of cytoskeletal structures.	17	0.0339	1.97e-08	8.94e-07
GO_REGULATION_OF_TRANSCRIPTION_FROM_RNA_POLYMERASE_II_PROMOTER	1784	Any process that modulates the frequency, rate or extent of transcription from an RNA polymerase II promoter.	33	0.0185	2.28e-08	1.02e-06
GO_REGULATION_OF_PROTEOLYSIS	711	Any process that modulates the frequency, rate or extent of the hydrolysis of a peptide bond or bonds within a protein.	20	0.0281	2.41e-08	1.07e-06

[truncated: 2 more sheets: SigEMD, DEsingle]
