# Supplementary material for: Comparative analysis of differential gene expression analysis tools for single-cell RNA sequencing data
Source: BMC Bioinformatics. 2019 Jan 18;20:40. doi: 10.1186/s12859-019-2599-6 (PMC6339299; doi:10.1186/s12859-019-2599-6)
Supplement: Supplementary file 3 — Significant GO terms with their negative log transform of their q-values for each tool. (CSV 24 kb) [file 12859_2019_2599_MOESM3_ESM.csv]

	D3E	DESeq2	edgeR	SINCERA	EMDomics	MAST	SCDE	Monocle2	scDD	SigEMD	DEsingle
Biological_adhesion	30.27572413	44.57839607	20.58838029	34.16367588	24.11577123	28.81247928	8.457174573	27.06550155	0	23.90657831	41.84163751
Regulation_of_cell_death	25.54363397	28.04383157	31.30277066	26.10957898	31.7212464	19.75448733	12.03668449	32.6216021	11.32790214	29.05453141	26.51286162
Vesicle_mediated_transport	24.83564714	20.15739076	20.38933984	23.72815839	24.2541448	14.54060751	0	33.82973828	12.83268267	25.88941029	21.36451625
Positive_regulation_of_response_to_stimulus	23.95467702	24.59687948	22.35951856	23.00788851	27.9625735	18.25649024	10.73992861	31.31605287	15.06499685	21.67366414	24.27572413
Actin_filament_based_process	23.95467702	13.39469495	15.46470588	17.53313238	15.80410035	8.203425667	0	23.9788107	0	13.7212464	22.92445304
Homophilic_cell_adhesion_via_plasma_membrane_adhesion_molecules	23.0347983	23.88941029	0	24.11013828	15.20830935	22.2541448	0	0	0	0	25.36855623
Cell_cell_adhesion	22.94692156	23.91364017	0	23.66756154	16.33254705	19.31875876	0	0	0	0	26.18243463
Protein_localization	22.4609239	12.84163751	26.04914854	22.94692156	21.02965312	11.06098022	39.20204036	29.56863624	17.54975089	18.61798296	20.21112488
Response_to_endogenous_stimulus	22.08884239	31.84466396	27.97469413	21.06098022	27.94309515	18.50307035	17.01233374	33.82973828	8.46470588	27.77469072	28.34678749
Movement_of_cell_or_subcellular_component	21.15366289	22.17327748	18.30103	18.49485002	16.52578374	8.028724151	0	24.94309515	7.508638306	26.15614458	24.27572413
Cell_cell_adhesion_via_plasma_membrane_adhesion_molecules	20.20551195	20.91721463	0	21.43889862	13.11182051	20.88605665	0	0	0	0	22.39577395
Extracellular_structure_organization	19.75448733	38.67778071	29.13667714	23.07987667	25.90657831	18.50307035	15.3439018	34.2873503	7.226945307	33.4436975	27.82102305
Tissue_development	19.65955589	36.49349497	34.32882716	21.75448733	27.8827287	19.97061622	15.48811664	40.13489603	9.728158393	35.49485002	27.58670024
Regulation_of_cellular_component_movement	18.6216021	26.3205721	23.07623804	18.49485002	15.31875876	15.44009337	7.109020403	26.44490555	0	23.27245874	21.6716204
Establishment_of_protein_localization	18.47755577	0	20.61978876	18.94692156	18.59516628	7.653647026	42.4436975	25.35556141	17.3757179	14.0070049	17.46597389
Cellular_macromolecule_localization	18.47755577	12.52578374	24.01999663	18.27736608	15.53910216	10.98716278	42.7619539	26.44490555	19.61083392	16.1106983	16.52432881
Response_to_wounding	18.03857891	31.70333481	24.42596873	18.8068754	30.54515514	13.45345734	7.643974143	33.95467702	0	26.15614458	24.24565166
Positive_regulation_of_cell_communication	18.01099538	18.1713401	17.88605665	18.49485002	23.51004152	11.81530857	0	23.07572071	12.76955108	16.47366072	18.53017798
Cytoskeleton_organization	17.54060751	0	15.46470588	14.06956041	11.19178903	11.32239305	0	21.19314197	7.982966661	0	23.27245874
Cellular_response_to_organic_substance	16.90308999	28.04383157	25.58004425	18.09044397	22.8096683	20.27490548	18.82973828	28.12262865	9.151810883	20.2798407	22.05305673
Regulation_of_cell_development	16.71444269	19.28149831	20.85387196	11.01772877	15.19449914	7.70333481	0	20.36051351	6.127843727	15.84771166	17.75202673
Response_to_oxygen_containing_compound	16.71444269	28.46852108	24.53910216	21.89962945	27.37778598	12.37675071	9.179798541	29.56863624	7.847711656	27.87942607	17.92811799
Circulatory_system_development	16.63264408	28.87942607	26.63451202	17.3635121	19.38721614	18.8827287	12.56224944	32.30103	9.156767222	23.8827287	26.18243463
Protein_complex_subunit_organization	16.6216021	16.07109231	18.68824614	14.9625735	21.97469413	13.94309515	12.3080349	19.98296666	14.0347983	13.70774393	16.36251027
Enzyme_linked_receptor_protein_signaling_pathway	16.57511836	18.1713401	0	15.45842076	17.55909092	11.55752023	0	15.61083392	6.823908741	16.5214335	24.27572413
Positive_regulation_of_developmental_process	16.56863624	26.92445304	20.77728353	12.63827216	19.02502801	11.81530857	0	19.17522354	0	17.24260397	15.22184875
Positive_regulation_of_cellular_component_organization	16.44977165	18.01682493	14.16430943	17.00744648	16.49349497	12.38299966	0	21.49620932	6.66756154	17.90308999	14.31695296
Regulation_of_cell_differentiation	16.30715308	26.00833099	24.79588002	11.98296666	17.79860288	12.13018179	0	25.26760624	8.186419011	18.32975415	19.7878124
Cell_development	16.29929628	21.83268267	18.98296666	17.49485002	16.33254705	14.81815641	0	21.95467702	0	19.85387196	18.16367588
Positive_regulation_of_molecular_function	15.44611697	14.27654433	15.46470588	12.02319166	17.56703071	8.725842151	11.01457353	20.82102305	12.50445566	12.079355	15.96657624
Locomotion	15.35556141	17.73992861	15.33348202	12.95467702	11.75448733	0	0	20.37778598	0	19.15989391	20.53165267
Regulation_of_multicellular_organismal_development	15.19654288	28.56224944	24.38090667	13.64397414	21.80134291	11.39147397	0	30.51855737	9.761953897	23.15926677	19.32148162
Positive_regulation_of_multicellular_organismal_process	15.15428198	25.6716204	20.17069623	13.54363397	16.63264408	9.653647026	9.086186148	19.98296666	0	17.97061622	17.00656377
Response_to_hormone	15.10623824	20.14026143	16.43062609	17.37986395	20.21324858	9.950781977	8.209011525	23.0540393	0	17.50031292	16.90308999
Neurogenesis	15.10127482	20.50307035	18.46852108	14.1266794	16.56224944	11.55752023	7.152427341	20.64397414	6.649751982	14.95078198	16.93554201
Response_to_organic_cyclic_compound	14.77728353	17.9788107	16.09799711	15.33348202	18.12726117	11.20273246	10.25806092	20.76955108	6.094743951	17.1655793	14.00043451
Negative_regulation_of_cell_death	14.58838029	16.97469413	18.4867824	15.16241156	17.11182051	8.028724151	10.73048706	24.40671393	0	18.63451202	14.60730305
Establishment_of_localization_in_cell	14.50307035	0	20.97469413	14.90657831	14.57839607	10.73992861	43.41793664	22.102923	26.00217692	13.68824614	14.18111459
Positive_regulation_of_cell_differentiation	14.48017201	17.73992861	15.65955589	9.692503962	12.12551818	9.950781977	0	0	0	11.22841252	12.02872415
Cellular_response_to_endogenous_stimulus	14.39361863	21.83268267	20.08196966	14.13966199	19.29499204	14.79048499	11.71669877	23.82973828	0	18.27736608	20.37468755
Wound_healing	14.35852589	24.35852589	20.23284413	15.09528445	22.4828041	11.39147397	0	26.70333481	0	19.15989391	18.07883395
Regulation_of_anatomical_structure_morphogenesis	14.24184538	15.72815839	14.8096683	9.035269079	12.77728353	0	0	19.19246497	7.661543506	14.87942607	15.11407366
Regulation_of_protein_modification_process	14.22841252	17.11918641	14.75448733	13.9788107	14.2823295	7.074172425	11.59859946	14.42481216	10.65955589	0	13.22694531
Negative_regulation_of_cellular_component_organization	14.09420412	0	14.20760831	13.06348626	0	14.18909572	13.07058107	16.60205999	0	0	11.43297363
Immune_system_process	13.85387196	16.67985371	13.97061622	10.6216021	10.85387196	8.178486472	9.11463878	15.45099674	6.375717904	14.26921772	11.76700389
Regulation_of_phosphorus_metabolic_process	13.71219827	16.60380065	16.27572413	14.11463878	15.7878124	8.671620397	11.59859946	16.70333481	10.74714697	10.98716278	14.70996539
Positive_regulation_of_protein_metabolic_process	13.52287875	16.43770714	14.54821356	13.28316228	14.9625735	7.779891912	9.744727495	17.28066871	13.70114692	0	13.77728353
Anatomical_structure_formation_involved_in_morphogenesis	13.50168945	23.66958623	18.16178078	14.06348626	15.88941029	14.627088	8.384049948	24.72584215	8.184422252	19.00480371	17.66958623
Regulation_of_intracellular_signal_transduction	13.37882372	14.81247928	14.53313238	13.13253251	19.70996539	0	0	19.2798407	14.14691047	13.21609642	13.68402965
Cell_motility	12.69036983	14.97469413	0	11.7878124	10.49349497	0	0	16.77728353	0	17.55129368	18.62525165
Membrane_organization	12.65757732	0	18.12033079	11.76955108	0	0	45.89619628	15.84771166	8.063989204	0	0
Endocytosis	12.65757732	12.29670862	13.37986395	0	0	7.476253533	0	19.19314197	0	11.70114692	10.62342304
Cellular_component_morphogenesis	12.65757732	13.27083521	0	8.879426069	0	8.450996738	0	14.19111413	0	0	12.64975198
Intracellular_protein_transport	12.64975198	0	17.20273246	12.47755577	11.14508698	0	46.73992861	16.75945075	19.65169514	0	0
Positive_regulation_of_cell_development	12.44733178	0	0	0	0	0	0	0	0	0	0
Positive_regulation_of_cell_morphogenesis_involved_in_differentiation	12.25727487	0	0	0	0	0	0	0	0	0	0
Negative_regulation_of_protein_metabolic_process	11.97061622	12.60205999	12.51286162	13.24565166	12.03198429	0	7.341035157	16.60205999	8.284832642	0	12.05700041
Positive_regulation_of_cell_death	11.91364017	17.93181414	17.36653154	14.30364361	20.16749109	9.40560745	0	14.33629907	0	11.01412464	13.44977165
Regulation_of_cell_morphogenesis	11.91364017	0	0	0	0	0	0	0	0	0	0
Regulation_of_neuron_differentiation	11.88605665	14.21752738	12.59859946	0	0	7.70333481	0	0	0	10.1426675	11.63827216
Regulation_of_neuron_projection_development	11.85387196	0	0	0	0	0	0	0	0	0	11.46597389
Regulation_of_apoptotic_signaling_pathway	11.85387196	0	0	9.8569852	13.90308999	0	0	14.4436975	0	0	0
Cell_morphogenesis_involved_in_differentiation	11.71444269	14.0501223	0	0	0	0	0	0	0	0	11.43297363
Cellular_response_to_oxygen_containing_compound	11.62525165	19.93554201	17.83564714	15.40671393	20.10457745	10.19722627	0	20.09582563	0	19.86012091	13.13135556
Positive_regulation_of_locomotion	11.62342304	14.02872415	14.12959609	12.41228903	0	8.640164518	0	0	0	13.4271284	11.25026368
Regulation_of_transport	11.53313238	16.93554201	16.05749589	15.70114692	14.76955108	9.835647144	7.785156152	19.22841252	0	13.23882419	13.12436006
Intracellular_signal_transduction	11.51004152	0	0	10.69036983	0	0	0	0	11.12959609	0	0
Positive_regulation_of_intracellular_signal_transduction	11.45222529	0	0	10.56863624	16.23807216	0	0	16.17914201	7.661543506	0	10.63451202
Muscle_structure_development	11.40230481	15.76700389	16.91364017	12.17587417	10.55129368	0	0	15.87614836	0	12.23284413	13.85387196
Response_to_abiotic_stimulus	11.24718357	11.81815641	12.4034029	9.009661145	11.28399666	0	0	14.99139983	7.647817482	12.57186521	0
Transmembrane_receptor_protein_tyrosine_kinase_signaling_pathway	11.10402527	0	0	11.838632	11.16052195	0	0	0	0	10.1739252	17.4609239
Regulation_of_cell_projection_organization	10.98296666	0	0	0	0	0	0	0	0	0	9.88941029
Response_to_nitrogen_compound	10.89619628	17.15676722	13.52287875	11.49079748	15.66154351	0	0	19.09097915	0	17.19997064	13.95467702
Regulation_of_cell_adhesion	10.74958	14.7235382	0	12.2487209	13.3080349	8.320572103	0	16.66756154	0	15.81530857	12.20204036
Negative_regulation_of_response_to_stimulus	10.73754891	16.36855623	15.04527521	9.296708622	10.77989191	9.274088368	0	20.37778598	10.35261703	13.27164622	11.54363397
Vasculature_development	10.72815839	21.05354773	19.17587417	12.37263414	14.46344156	12.30627305	7.110138279	25.61261017	7.910094889	17.23210238	18.08830984
Regulation_of_nervous_system_development	10.7212464	15.38615818	15.85078089	0	0	0	0	15.50863831	0	10.62893214	12.99567863
Regulation_of_cell_substrate_adhesion	10.71444269	0	0	11.76955108	10.76955108	0	0	0	0	0	9.962573502
Positive_regulation_of_catalytic_activity	10.70553377	0	0	0	13.31425826	0	7.655607726	16.26680273	11.5559552	0	12.18909572
Negative_regulation_of_molecular_function	10.69680394	18.1713401	14.16621563	14.81247928	18.24718357	8.249491605	0	20.85078089	6.056011125	14.13371266	13.63264408
Actin_filament_organization	10.69464863	0	0	0	10.74232143	0	0	13.53313238	0	0	12.23957752
Regulation_of_cell_morphogenesis_involved_in_differentiation	10.52724355	0	0	0	0	0	0	0	0	0	0
Regulation_of_cellular_component_size	10.52724355	0	0	0	0	0	0	0	0	0	0
Positive_regulation_of_phosphorus_metabolic_process	10.43889862	12.42365865	12.27736608	10.95078198	11.86966623	0	8.434152181	0	6.353596274	0	11.13667714
Negative_regulation_of_cell_communication	10.29073004	13.69464863	12.22402567	10.10623824	11.66354027	0	0	17.6716204	7.53313238	10.83268267	11.03432803
Response_to_oxidative_stress	10.20901152	0	0	9.15490196	14.18708664	7.159266765	0	0	0	0	0
Positive_regulation_of_protein_modification_process	10.15304467	0	0	11.33348202	11.5421181	0	7.655607726	0	6.787812396	0	0
Positive_regulation_of_transport	10.06600684	12.81530857	12.59176003	10.61798296	0	9.530177984	0	14.50584541	0	10.66154351	11.46344156
Extracellular_matrix_disassembly	10.06600684	11.77989191	0	11.35951856	0	7.647817482	0	0	0	0	11.76700389
Regulation_of_protein_localization	9.91721463	0	0	14.1266794	0	8.021363052	8.437707136	0	0	0	0
Regulation_of_organelle_organization	9.749579998	0	0	12.97061622	13.22112553	10.07211659	0	15.4867824	8.184422252	10.95467702	0
Platelet_degranulation	9.739928612	0	0	10.91721463	0	7.603800653	0	19.98296666	0	14.95467702	12.69036983
Cell_projection_organization	9.714442691	0	0	0	0	0	0	0	0	0	0
Response_to_external_stimulus	9.653647026	13.3757179	15.22475374	11.79317412	12.03198429	9.145086978	0	25.21538271	0	13.7212464	11.10734897
Regulation_of_cellular_localization	9.539102157	12.11407366	0	14.05948352	12.89279003	7.459670525	0	0	0	0	10.26520017
Response_to_lipid	9.132532512	14.22184875	12.3439018	12.63827216	12.86327943	9.991399828	7.527243551	16.83268267	0	13.47625353	0
Regulation_of_hydrolase_activity	9.109578981	0	11.69680394	8.946921557	14.53165267	7.127843727	0	17.61261017	7.13430394	12.90657831	0
Phagocytosis	9.061980903	0	0	8.970616222	0	0	0	0	0	0	0
Blood_vessel_morphogenesis	9.042392713	16.43770714	15.34103516	8.943095149	0	7.809668302	0	20.91721463	7.088842391	10.83268267	13.37263414
Homeostatic_process	9.037630664	0	0	10.7619539	15.14752001	0	0	15.95860731	0	12.8068754	0
Multicellular_organismal_macromolecule_metabolic_process	0	20.71219827	18.2533658	0	0	7.510041521	9.32330639	14.59516628	0	12.61439373	13.02273379
Multicellular_organism_metabolic_process	0	19.40011693	17.13966199	0	0	0	8.681936665	13.62342304	0	11.70996539	12.11690664
Organ_morphogenesis	0	19.20620962	14.58838029	9.498940738	11.91009489	12.0390538	0	17.58169871	0	18.30715308	11.03952922
Negative_regulation_of_multicellular_organismal_process	0	17.8728952	14.4828041	0	14.78251606	9.785156152	0	18.02965312	0	20.2798407	12.43889862
Response_to_growth_factor	0	17.79317412	14.96657624	9.640164518	14.33818731	14.13194364	8.752026734	13.9625735	0	11.43062609	15.94692156
Ossification	0	17.71896663	12.838632	11.4828041	0	7.079354999	0	0	0	11.52578374	9.950781977
Regulation_of_cell_proliferation	0	17.11918641	13.80134291	11.32330639	15.60906489	10.81247928	9.057000407	18.79048499	7.657577319	12.65364703	0
Embryo_development	0	16.65364703	15.54668166	0	0	15.43179828	12.13906338	0	6.263603498	11.85387196	10.43770714
Formation_of_primary_germ_layer	0	15.25727487	0	0	0	0	0	0	0	0	9.935542011
Skeletal_system_development	0	15.24795155	0	0	0	8.139063379	0	0	0	10.90308999	0
Angiogenesis	0	15.17069623	12.82681373	0	11.56703071	0	0	18.74232143	0	11.45099674	13.06298389
Epithelium_development	0	15.10679325	14.12959609	0	0	8.718966633	0	15.21752738	0	15.07572071	0
Negative_regulation_of_developmental_process	0	13.76955108	13.43533394	0	10.88941029	8.005682847	0	15.58670024	0	16.40560745	10.73754891
Response_to_inorganic_substance	0	13.76700389	12.94692156	9.581698709	12.3705904	0	0	13.88941029	0	12.23732144	10.22767829
Regulation_of_growth	0	13.75696195	0	0	10.75696195	0	0	0	0	11.43062609	0
Embryonic_morphogenesis	0	13.57348874	0	0	0	8.63638802	7.920818754	0	0	0	0
Gastrulation	0	12.95467702	0	0	0	0	7.754487332	0	0	0	0
Positive_regulation_of_cell_proliferation	0	12.77989191	0	0	0	7.88941029	0	0	0	0	0
Secretion	0	12.72584215	0	0	0	0	0	20.39147397	7.197910742	13.82681373	0
Negative_regulation_of_catalytic_activity	0	12.58670024	0	10.37468755	12.85387196	0	0	14.33068312	0	0	0
Response_to_peptide	0	12.41793664	0	9.991399828	11.99139983	0	0	0	0	0	10.62342304
Regulation_of_response_to_stress	0	12.40782324	11.89962945	0	10.51144928	0	0	13.88941029	10.1123827	0	0
Regulation_of_body_fluid_levels	0	12.3439018	0	0	0	0	0	0	0	0	0
Response_to_acid_chemical	0	12.34103516	12.20134935	0	0	0	0	0	0	10.84163751	0
Collagen_fibril_organization	0	12.01682493	0	0	0	8.617982957	7.492144128	15.63078414	0	11.67985371	10.32513886
Catabolic_process	0	11.83268267	17.82102305	0	0	7.247951552	48.34486157	20.30277066	10.20342567	0	10.838632
Secretion_by_cell	0	11.79048499	0	9.473660723	0	0	0	18.74232143	6.950781977	13.92081875	10.11747546
Regulation_of_wound_healing	0	11.73518218	0	0	0	0	0	0	0	0	0
Regulation_of_peptidase_activity	0	11.71444269	0	0	15.20481541	0	0	0	0	0	0
Interspecies_interaction_between_organisms	0	0	24.31695296	0	0	0	59.15304467	18.90657831	0	0	0
Viral_life_cycle	0	0	19.75448733	0	0	0	67.91721463	0	0	0	0
Protein_targeting_to_membrane	0	0	18.90308999	0	0	0	75.89279003	0	7.647817482	0	0
Protein_localization_to_membrane	0	0	17.20273246	0	0	0	61.54363397	0	6.899629455	0	0
Protein_targeting	0	0	16.44490555	0	0	0	58.0872467	13.4621809	13.34486157	0	0
Protein_localization_to_endoplasmic_reticulum	0	0	15.23957752	0	0	0	77.91721463	0	0	0	0
Establishment_of_protein_localization_to_endoplasmic_reticulum	0	0	14.92811799	0	0	0	82.0639892	0	0	0	0
Establishment_of_protein_localization_to_membrane	0	0	14.73754891	0	0	0	66.74958	0	7.950781977	0	0
Single_organism_cellular_localization	0	0	14.68824614	0	0	0	43.41793664	0	12.30277066	0	0
Positive_regulation_of_gene_expression	0	0	14.57348874	0	0	7.987162775	13.5654311	0	6.752026734	10.12205305	0
Multi_organism_metabolic_process	0	0	14.51004152	0	0	0	75.18442225	0	0	0	0
Nuclear_transcribed_mrna_catabolic_process_nonsense_mediated_decay	0	0	14.16430943	0	0	0	78.86012091	0	0	0	0
Protein_localization_to_organelle	0	0	13.50863831	0	0	0	52.1090204	0	11.4436975	0	0
Establishment_of_protein_localization_to_organelle	0	0	13.3439018	0	0	0	57.70774393	0	7.13430394	0	0
Translational_initiation	0	0	12.82681373	0	0	0	75.78251606	0	0	0	0
Endodermal_cell_differentiation	0	0	12.27572413	0	0	0	8.924453039	0	0	0	0
Negative_regulation_of_cell_differentiation	0	0	11.74958	0	0	7.812479279	0	0	0	11.76955108	0
Golgi_vesicle_transport	0	0	0	10.78515615	0	0	0	0	0	0	0
Cell_death	0	0	0	10.6216021	20.21324858	0	0	0	8.402304814	9.982966661	0
Regulation_of_cell_cycle	0	0	0	10.47886192	0	0	0	0	0	0	0
Endomembrane_system_organization	0	0	0	9.804100348	0	0	0	0	9.567030709	0	0
Regulation_of_cellular_component_biogenesis	0	0	0	9.610833916	0	0	0	0	0	0	0
Heart_development	0	0	0	8.946921557	0	12.34775366	7.145086978	0	0	11.58335949	11.33818731
Response_to_reactive_oxygen_species	0	0	0	0	13.59006688	0	0	0	0	0	0
Regulation_of_catabolic_process	0	0	0	0	12.59176003	0	0	0	13.70114692	0	0
Regulation_of_proteolysis	0	0	0	0	12.04817696	0	0	0	5.970616222	0	0
Cellular_homeostasis	0	0	0	0	11.75448733	0	0	0	0	0	0
Regulation_of_extrinsic_apoptotic_signaling_pathway	0	0	0	0	11.50445566	0	0	0	0	0	0
Negative_regulation_of_cell_proliferation	0	0	0	0	11.41793664	0	0	0	0	0	0
Regulation_of_mapk_cascade	0	0	0	0	11.1739252	0	0	0	0	0	0
Regulation_of_actin_filament_based_process	0	0	0	0	11.12378216	0	0	13.66154351	0	0	0
Macromolecular_complex_assembly	0	0	0	0	10.46470588	0	19.32697909	0	9.460923901	0	0
Cellular_response_to_stress	0	0	0	0	10.36051351	8.443697499	0	0	7.728158393	0	0
Reproduction	0	0	0	0	0	9.774690718	7.193820026	0	0	0	0
Negative_regulation_of_organelle_organization	0	0	0	0	0	9.1837587	0	0	0	0	0
Growth	0	0	0	0	0	7.966576245	0	0	0	0	0
Negative_regulation_of_nervous_system_development	0	0	0	0	0	7.782516056	0	0	0	10.21112488	0
Cell_cycle	0	0	0	0	0	7.774690718	0	0	7.739928612	0	0
Positive_regulation_of_biosynthetic_process	0	0	0	0	0	7.603800653	13.71444269	0	0	0	0
Developmental_growth	0	0	0	0	0	7.459670525	0	0	0	0	0
Negative_regulation_of_neuron_differentiation	0	0	0	0	0	7.36552273	0	0	0	10.08618615	0
Single_organism_catabolic_process	0	0	0	0	0	7.347753659	0	14.25492521	0	0	0
Protein_complex_biogenesis	0	0	0	0	0	7.266000713	9.048662481	0	8.525783736	0	0
Reproductive_system_development	0	0	0	0	0	7.186419011	0	0	0	0	0
Regeneration	0	0	0	0	0	7.079354999	0	0	0	0	0
Negative_regulation_of_cell_development	0	0	0	0	0	7.074687909	0	0	0	10.21968269	0
Cell_substrate_adhesion	0	0	0	0	0	7.009661145	0	0	0	9.850780887	0
Rna_catabolic_process	0	0	0	0	0	0	64.97469413	0	0	0	0
Ribosome_biogenesis	0	0	0	0	0	0	63	0	0	0	0
Rrna_metabolic_process	0	0	0	0	0	0	62.28399666	0	0	0	0
Organic_cyclic_compound_catabolic_process	0	0	0	0	0	0	61.55129368	0	0	0	0
Peptide_metabolic_process	0	0	0	0	0	0	58.72584215	0	0	0	0
Ribonucleoprotein_complex_biogenesis	0	0	0	0	0	0	57.73282827	0	0	0	0
Amide_biosynthetic_process	0	0	0	0	0	0	55.81247928	0	0	0	0
Ncrna_processing	0	0	0	0	0	0	54.55752023	0	0	0	0
Cellular_amide_metabolic_process	0	0	0	0	0	0	53.91009489	0	0	0	0
Mrna_metabolic_process	0	0	0	0	0	0	51.2823295	0	0	0	0
Organonitrogen_compound_biosynthetic_process	0	0	0	0	0	0	48.79588002	0	8.844663963	0	0
Ncrna_metabolic_process	0	0	0	0	0	0	48.76955108	0	0	0	0
Organonitrogen_compound_metabolic_process	0	0	0	0	0	0	46.82973828	14.35066514	13.69680394	0	0
Rna_processing	0	0	0	0	0	0	46.4271284	0	0	0	0
Macromolecule_catabolic_process	0	0	0	0	0	0	45.1700533	0	9.131943638	0	0
Cellular_catabolic_process	0	0	0	0	0	0	43.25963731	0	10.07417243	0	0
Ribosome_assembly	0	0	0	0	0	0	12.65560773	0	0	0	0
Ribosomal_large_subunit_biogenesis	0	0	0	0	0	0	11.45099674	0	0	0	0
Cellular_macromolecular_complex_assembly	0	0	0	0	0	0	10.72584215	0	0	0	0
Cytoplasmic_translation	0	0	0	0	0	0	10.51712642	0	0	0	0
Negative_regulation_of_gene_expression	0	0	0	0	0	0	9.066006836	0	8.742321425	0	0
Ribosomal_small_subunit_biogenesis	0	0	0	0	0	0	9.057000407	0	0	0	0
Negative_regulation_of_nitrogen_compound_metabolic_process	0	0	0	0	0	0	8.924453039	0	0	0	0
Ribonucleoprotein_complex_subunit_organization	0	0	0	0	0	0	8.847711656	0	0	0	0
Positive_regulation_of_transcription_from_rna_polymerase_ii_promoter	0	0	0	0	0	0	8.690369833	0	0	0	0
Maintenance_of_cell_number	0	0	0	0	0	0	8.459670525	0	0	0	0
Endoderm_formation	0	0	0	0	0	0	8.164943898	0	0	0	0
Organelle_assembly	0	0	0	0	0	0	7.627087997	0	0	0	0
Ribosomal_large_subunit_assembly	0	0	0	0	0	0	7.249491605	0	0	0	0
Somatic_stem_cell_population_maintenance	0	0	0	0	0	0	7.224025669	0	0	0	0
Endoderm_development	0	0	0	0	0	0	6.991399828	0	0	0	0
Regulated_exocytosis	0	0	0	0	0	0	0	16.44733178	0	12.31966449	0
Exocytosis	0	0	0	0	0	0	0	14.77989191	0	11.03574037	0
Single_organism_cell_adhesion	0	0	0	0	0	0	0	14.29413629	0	0	0
Tissue_morphogenesis	0	0	0	0	0	0	0	13.79588002	0	10.4621809	0
Phosphate_containing_compound_metabolic_process	0	0	0	0	0	0	0	0	17.3757179	0	0
Phosphorylation	0	0	0	0	0	0	0	0	12.92445304	0	0
Small_molecule_metabolic_process	0	0	0	0	0	0	0	0	10.23433145	0	0
Regulation_of_cellular_response_to_stress	0	0	0	0	0	0	0	0	9.567030709	0	0
Proteolysis	0	0	0	0	0	0	0	0	9.151810883	0	0
Regulation_of_protein_catabolic_process	0	0	0	0	0	0	0	0	8.2069084	0	0
Positive_regulation_of_catabolic_process	0	0	0	0	0	0	0	0	8.186419011	0	0
Cell_cycle_process	0	0	0	0	0	0	0	0	7.752026734	0	0
Protein_phosphorylation	0	0	0	0	0	0	0	0	7.675717545	0	0
Regulation_of_transferase_activity	0	0	0	0	0	0	0	0	7.663540266	0	0
Single_organism_biosynthetic_process	0	0	0	0	0	0	0	0	7.616184634	0	0
Protein_catabolic_process	0	0	0	0	0	0	0	0	7.300162274	0	0
Nucleoside_triphosphate_metabolic_process	0	0	0	0	0	0	0	0	6.896196279	0	0
Oxidation_reduction_process	0	0	0	0	0	0	0	0	6.844663963	0	0
Mitotic_cell_cycle	0	0	0	0	0	0	0	0	6.752026734	0	0
Protein_modification_by_small_protein_conjugation_or_removal	0	0	0	0	0	0	0	0	6.42945706	0	0
Organelle_localization	0	0	0	0	0	0	0	0	6.353596274	0	0
Organophosphate_metabolic_process	0	0	0	0	0	0	0	0	6.3400838	0	0
Positive_regulation_of_protein_catabolic_process	0	0	0	0	0	0	0	0	6.22475374	0	0
Aging	0	0	0	0	0	0	0	0	6.209714836	0	0
Protein_oligomerization	0	0	0	0	0	0	0	0	6.119186408	0	0
Regulation_of_cell_cycle_phase_transition	0	0	0	0	0	0	0	0	6.119186408	0	0
Proteasomal_protein_catabolic_process	0	0	0	0	0	0	0	0	6.094743951	0	0
Regulation_of_cytoskeleton_organization	0	0	0	0	0	0	0	0	6.048662481	0	0
Regulation_of_transcription_from_rna_polymerase_ii_promoter	0	0	0	0	0	0	0	0	5.991399828	0	0
Epithelial_cell_differentiation	0	0	0	0	0	0	0	0	0	10.21609642	0
Connective_tissue_development	0	0	0	0	0	0	0	0	0	9.991399828	0
Cell_activation	0	0	0	0	0	0	0	0	0	9.946921557	0
Response_to_metal_ion	0	0	0	0	0	0	0	0	0	9.585026652	0
Regulation_of_kinase_activity	0	0	0	0	0	0	0	0	0	0	10.26520017
Positive_regulation_of_cell_adhesion	0	0	0	0	0	0	0	0	0	0	10.21681131
Regulation_of_immune_system_process	0	0	0	0	0	0	0	0	0	0	9.88941029
